# Supplementary material for: 1,3-Bis(4-chloro­phen­yl)-4,5-diethoxy­imidazolidine
Source: Acta Crystallogr Sect E Struct Rep Online. 2008 Oct 22;64(Pt 11):o2158. doi: 10.1107/S1600536808031176 (PMC2959530; doi:10.1107/S1600536808031176)
Supplement: Supplementary file 1 [file e-64-o2158-sup1.cif]

##############################################################################
###                                                                        ###
###        Electronic paper (Acta Crystallographica Section E)             ###
###                                                                        ###
##############################################################################
#                                                                            #
# This CIF contains the data in a paper accepted for publication in Acta     #
# Crystallographica Section E. It conforms to the requirements of Notes      #
# for Authors for Section E, and has been peer reviewed under the auspices   #
# of the IUCr Commission on Journals.                                        #
#                                                                            #
# Full details of the Crystallographic Information File format               #
# are given in the paper "The Crystallographic Information File (CIF):       #
# a New Standard Archive File for Crystallography" by S. R. Hall, F. H.      #
# Allen and I. D. Brown [Acta Cryst. (1991), A47, 655-685].                  #
#                                                                            #
# The current version of the core CIF dictionary is obtainable from          #
# ftp://ftp.iucr.org/pub/cif_core.dic. The current version number is 2.4.    #
#                                                                            #
# Software is freely available for graphical display of the structure(s) in  #
# this CIF.  For information consult the CIF home page http://www.iucr.org/  #
# cif/home.html                                                              #
#                                                                            #
# This file may be used for bona fide research purposes within the           #
# scientific community so long as proper attribution is given to the journal # 
# article from which it was obtained.                                        #
#                                                                            #
##############################################################################
                                             
data_global
_audit_creation_method     'from SHELXL97 CIF and IUCr SHELXL97-template'
_journal_date_recd_electronic     2008-09-22
_journal_date_accepted     2008-09-26
_journal_name_full     'Acta Crystallographica, Section E'
_journal_year     2008
_journal_volume     64
_journal_issue     11
_journal_page_first     o2158
_journal_page_last     o2158
_journal_paper_category     QO
_journal_coeditor_code     HK2538
_publ_contact_author_name     'Hui Wu'
_publ_contact_author_address
;
School of Chemistry and Chemical Engineering,
Xuzhou Normal University
Xuzhou, Jiangsu, 221116
People's Republic of China
;
_publ_contact_author_email     wuhui72@yahoo.com.cn
_publ_contact_author_fax     86-516-83403164
_publ_contact_author_phone     86-516-83403163
_publ_section_title
;
1,3-Bis(4-chlorophenyl)-4,5-diethoxyimidazolidine
;
loop_
    _publ_author_name
    _publ_author_address
    'Yu Wan'
;
School of Chemistry and Chemical Engineering,
Xuzhou Normal University,
Xuzhou, Jiangsu 221116
People's Republic of China
;
    'Xiu-mei Chen'
;
School of Chemistry and Chemical Engineering,
Xuzhou Normal University,
Xuzhou, Jiangsu 221116
People's Republic of China
;
    'Pu Zhang'
;
School of Chemistry and Chemical Engineering,
Xuzhou Normal University,
Xuzhou, Jiangsu 221116
People's Republic of China
;
    'Hui Wu'
;
School of Chemistry and Chemical Engineering,
Xuzhou Normal University,
Xuzhou, Jiangsu 221116
People's Republic of China
;
_publ_section_synopsis     .
data_I
_chemical_name_systematic
;
1,3-Bis(4-chlorophenyl)-4,5-diethoxyimidazolidine
;
_chemical_name_common     ?
_chemical_formula_moiety     'C19 H22 Cl2 N2 O2'
_chemical_formula_sum     'C19 H22 Cl2 N2 O2'
_chemical_formula_iupac     'C19 H22 Cl2 N2 O2'
_chemical_formula_weight     381.29
_chemical_melting_point     ?
_chemical_melting_point_gt     445
_chemical_melting_point_lt     446
_symmetry_cell_setting     monoclinic
_symmetry_space_group_name_H-M     'P 21/c'
_symmetry_space_group_name_Hall     '-P 2ybc'
loop_
    _symmetry_equiv_pos_as_xyz
    'x, y, z'
    '-x, y+1/2, -z+1/2'
    '-x, -y, -z'
    'x, -y-1/2, z-1/2'
_cell_length_a     10.928(2)
_cell_length_b     11.123(2)
_cell_length_c     16.006(3)
_cell_angle_alpha     90.00
_cell_angle_beta     94.480(15)
_cell_angle_gamma     90.00
_cell_volume     1939.6(6)
_cell_formula_units_Z     4
_cell_measurement_reflns_used     28
_cell_measurement_theta_min     4.93
_cell_measurement_theta_max     14.44
_cell_measurement_temperature     296(2)
_exptl_crystal_description     block
_exptl_crystal_colour     colorless
_exptl_crystal_size_max     0.50
_exptl_crystal_size_mid     0.42
_exptl_crystal_size_min     0.22
_exptl_crystal_density_diffrn     1.306
_exptl_crystal_density_meas     ?
_exptl_crystal_density_method     'not measured'
_exptl_crystal_F_000     800
_exptl_absorpt_coefficient_mu     0.349
_exptl_absorpt_correction_type     multi-scan
_exptl_absorpt_process_details     '(SADABS; Sheldrick, 1996)'
_exptl_absorpt_correction_T_min     0.843
_exptl_absorpt_correction_T_max     0.926
_exptl_special_details
;
;
_diffrn_ambient_temperature     296(2)
_diffrn_radiation_type     MoK\a
_diffrn_radiation_wavelength     0.71073
_diffrn_radiation_source     'normal-focus sealed tube'
_diffrn_radiation_monochromator     graphite
_diffrn_measurement_device_type     'Siemens P4 diffractometer'
_diffrn_measurement_method     \w
_diffrn_detector_area_resol_mean     ?
_diffrn_reflns_number     4160
_diffrn_reflns_av_R_equivalents     0.0096
_diffrn_reflns_av_sigmaI/netI     0.0545
_diffrn_reflns_theta_min     1.87
_diffrn_reflns_theta_max     25.50
_diffrn_reflns_theta_full     25.50
_diffrn_measured_fraction_theta_max     1.000
_diffrn_measured_fraction_theta_full     1.000
_diffrn_reflns_limit_h_min     0
_diffrn_reflns_limit_h_max     13
_diffrn_reflns_limit_k_min     0
_diffrn_reflns_limit_k_max     13
_diffrn_reflns_limit_l_min     -19
_diffrn_reflns_limit_l_max     19
_diffrn_standards_number     3
_diffrn_standards_interval_count     97
_diffrn_standards_interval_time     ?
_diffrn_standards_decay_%     1.13
_refine_special_details
;
Refinement of <i>F</i>^2^ against ALL reflections. The weighted
<i>R</i>-factor <i>wR</i> and goodness of fit <i>S</i> are based
on <i>F</i>^2^, conventional <i>R</i>-factors <i>R</i> are based
on <i>F</i>, with <i>F</i> set to zero for negative <i>F</i>^2^.
The threshold expression of <i>F</i>^2^ > \s(<i>F</i>^2^) is used
only for calculating <i>R</i>-factors(gt) <i>etc</i>. and is not
relevant to the choice of reflections for refinement. <i>R</i>-factors
based on <i>F</i>^2^ are statistically about twice as large as those
based on <i>F</i>, and <i>R</i>- factors based on ALL data will be
even larger.
;
_reflns_number_total     3609
_reflns_number_gt     1867
_reflns_threshold_expression     I>2\s(I)
_refine_ls_structure_factor_coef     Fsqd
_refine_ls_matrix_type     full
_refine_ls_R_factor_all     0.0854
_refine_ls_R_factor_gt     0.0389
_refine_ls_wR_factor_gt     0.0664
_refine_ls_wR_factor_ref     0.0717
_refine_ls_goodness_of_fit_ref     0.944
_refine_ls_restrained_S_all     0.944
_refine_ls_number_reflns     3609
_refine_ls_number_parameters     227
_refine_ls_number_restraints     0
_refine_ls_hydrogen_treatment     constr
_refine_ls_weighting_scheme     calc
_refine_ls_weighting_details
                 'calc w=1/[\s^2^(Fo^2^)+(0.0226P)^2^] where P=(Fo^2^+2Fc^2^)/3'
_atom_sites_solution_hydrogens     geom
_atom_sites_solution_primary     direct
_atom_sites_solution_secondary     difmap
_refine_ls_shift/su_max     0.001
_refine_ls_shift/su_mean     0.000
_refine_diff_density_max     0.123
_refine_diff_density_min     -0.133
_refine_ls_extinction_method     'SHELXL97 (Sheldrick, 2008)'
_refine_ls_extinction_coef     0.0056(4)
_refine_ls_extinction_expression
                                  'Fc^*^=kFc[1+0.001xFc^2^\l^3^/sin(2\q)]^-1/4^'
loop_
    _atom_type_symbol
    _atom_type_description
    _atom_type_scat_dispersion_real
    _atom_type_scat_dispersion_imag
    _atom_type_scat_source
    'C' 'C' 0.0033 0.0016
                         'International Tables Vol C Tables 4.2.6.8 and 6.1.1.4'
    'H' 'H' 0.0000 0.0000
                         'International Tables Vol C Tables 4.2.6.8 and 6.1.1.4'
    'N' 'N' 0.0061 0.0033
                         'International Tables Vol C Tables 4.2.6.8 and 6.1.1.4'
    'O' 'O' 0.0106 0.0060
                         'International Tables Vol C Tables 4.2.6.8 and 6.1.1.4'
    'Cl' 'Cl' 0.1484 0.1585
                         'International Tables Vol C Tables 4.2.6.8 and 6.1.1.4'
_computing_data_collection     'XSCANS (Siemens, 1996)'
_computing_cell_refinement     'XSCANS (Siemens, 1996)'
_computing_data_reduction     'XSCANS (Siemens, 1996)'
_computing_structure_solution     'SHELXS97 (Sheldrick, 2008)'
_computing_structure_refinement     'SHELXL97 (Sheldrick, 2008)'
_computing_molecular_graphics     'SHELXTL (Sheldrick, 2008)'
_computing_publication_material     'SHELXTL (Sheldrick, 2008)'
loop_
    _atom_site_type_symbol
    _atom_site_label
    _atom_site_fract_x
    _atom_site_fract_y
    _atom_site_fract_z
    _atom_site_U_iso_or_equiv
    _atom_site_adp_type
    _atom_site_calc_flag
    _atom_site_refinement_flags
    _atom_site_occupancy
    _atom_site_disorder_assembly
    _atom_site_disorder_group
    Cl Cl1 0.87517(6) -0.07126(6) 0.61089(5) 0.0967(3) Uani d . 1 . .
    Cl Cl2 0.24717(6) 0.95415(6) 0.65343(4) 0.0981(3) Uani d . 1 . .
    O O1 0.92261(12) 0.55731(13) 0.57515(9) 0.0596(4) Uani d . 1 . .
    O O2 0.66798(11) 0.63533(12) 0.42946(8) 0.0586(4) Uani d . 1 . .
    N N1 0.73769(14) 0.43816(15) 0.56395(10) 0.0544(5) Uani d . 1 . .
    N N2 0.63188(15) 0.61147(15) 0.57001(10) 0.0547(5) Uani d . 1 . .
    C C1 0.69410(19) 0.23950(19) 0.61290(13) 0.0576(6) Uani d . 1 . .
    H H1 0.6210 0.2672 0.6320 0.069 Uiso calc R 1 . .
    C C2 0.7256(2) 0.1204(2) 0.62321(13) 0.0628(6) Uani d . 1 . .
    H H2 0.6740 0.0681 0.6493 0.075 Uiso calc R 1 . .
    C C3 0.8326(2) 0.07892(19) 0.59514(14) 0.0601(6) Uani d . 1 . .
    C C4 0.9094(2) 0.1553(2) 0.55715(14) 0.0669(7) Uani d . 1 . .
    H H4 0.9820 0.1264 0.5380 0.080 Uiso calc R 1 . .
    C C5 0.8794(2) 0.2745(2) 0.54722(13) 0.0605(6) Uani d . 1 . .
    H H5 0.9325 0.3263 0.5222 0.073 Uiso calc R 1 . .
    C C6 0.76964(18) 0.31880(19) 0.57444(12) 0.0481(5) Uani d . 1 . .
    C C7 0.81176(18) 0.52749(18) 0.52714(12) 0.0520(6) Uani d . 1 . .
    H H7 0.8327 0.4979 0.4724 0.062 Uiso calc R 1 . .
    C C8 0.72362(17) 0.63322(18) 0.51288(12) 0.0510(5) Uani d . 1 . .
    H H8 0.7660 0.7093 0.5262 0.061 Uiso calc R 1 . .
    C C9 0.62711(17) 0.48661(18) 0.59411(12) 0.0517(6) Uani d . 1 . .
    H H9A 0.6272 0.4782 0.6544 0.062 Uiso calc R 1 . .
    H H9B 0.5548 0.4474 0.5677 0.062 Uiso calc R 1 . .
    C C10 0.54049(18) 0.6921(2) 0.58676(12) 0.0482(5) Uani d . 1 . .
    C C11 0.44177(18) 0.6556(2) 0.63022(13) 0.0587(6) Uani d . 1 . .
    H H11 0.4354 0.5755 0.6458 0.070 Uiso calc R 1 . .
    C C12 0.3535(2) 0.7359(2) 0.65051(14) 0.0666(7) Uani d . 1 . .
    H H12 0.2884 0.7096 0.6798 0.080 Uiso calc R 1 . .
    C C13 0.3603(2) 0.8540(2) 0.62809(13) 0.0613(6) Uani d . 1 . .
    C C14 0.4559(2) 0.8919(2) 0.58461(13) 0.0651(7) Uani d . 1 . .
    H H14 0.4610 0.9723 0.5692 0.078 Uiso calc R 1 . .
    C C15 0.54485(19) 0.8117(2) 0.56344(13) 0.0615(6) Uani d . 1 . .
    H H15 0.6087 0.8385 0.5331 0.074 Uiso calc R 1 . .
    C C16 0.9094(2) 0.5868(2) 0.66041(14) 0.0808(8) Uani d . 1 . .
    H H16A 0.8870 0.5157 0.6908 0.097 Uiso calc R 1 . .
    H H16B 0.8450 0.6462 0.6639 0.097 Uiso calc R 1 . .
    C C17 1.0262(2) 0.6350(3) 0.69752(16) 0.1104(10) Uani d . 1 . .
    H H17A 1.0183 0.6549 0.7552 0.166 Uiso calc R 1 . .
    H H17B 1.0473 0.7058 0.6676 0.166 Uiso calc R 1 . .
    H H17C 1.0894 0.5757 0.6941 0.166 Uiso calc R 1 . .
    C C18 0.7407(2) 0.6940(2) 0.37180(15) 0.0825(8) Uani d . 1 . .
    H H18A 0.8159 0.6493 0.3665 0.099 Uiso calc R 1 . .
    H H18B 0.7624 0.7741 0.3919 0.099 Uiso calc R 1 . .
    C C19 0.6704(2) 0.7017(3) 0.29006(15) 0.1278(12) Uani d . 1 . .
    H H19A 0.7187 0.7417 0.2509 0.192 Uiso calc R 1 . .
    H H19B 0.5962 0.7461 0.2957 0.192 Uiso calc R 1 . .
    H H19C 0.6504 0.6221 0.2701 0.192 Uiso calc R 1 . .
loop_
    _atom_site_aniso_label
    _atom_site_aniso_U_11
    _atom_site_aniso_U_22
    _atom_site_aniso_U_33
    _atom_site_aniso_U_12
    _atom_site_aniso_U_13
    _atom_site_aniso_U_23
    Cl1 0.0971(5) 0.0588(4) 0.1362(6) 0.0063(4) 0.0216(5) -0.0038(4)
    Cl2 0.0926(5) 0.0975(6) 0.1076(6) 0.0270(4) 0.0303(4) -0.0125(4)
    O1 0.0454(9) 0.0792(11) 0.0551(10) -0.0086(8) 0.0086(7) -0.0004(9)
    O2 0.0550(9) 0.0737(10) 0.0472(9) -0.0135(8) 0.0046(7) 0.0102(8)
    N1 0.0432(10) 0.0544(12) 0.0678(12) -0.0047(10) 0.0177(9) 0.0051(10)
    N2 0.0517(11) 0.0586(12) 0.0557(11) 0.0029(10) 0.0168(9) 0.0101(10)
    C1 0.0485(13) 0.0586(15) 0.0666(16) -0.0042(12) 0.0103(12) -0.0005(13)
    C2 0.0601(15) 0.0582(16) 0.0709(16) -0.0117(13) 0.0111(13) 0.0019(13)
    C3 0.0608(15) 0.0520(15) 0.0669(16) -0.0025(13) 0.0020(13) -0.0105(13)
    C4 0.0563(15) 0.0714(18) 0.0742(17) 0.0052(14) 0.0118(13) -0.0077(15)
    C5 0.0559(15) 0.0652(17) 0.0620(16) -0.0039(13) 0.0150(12) 0.0014(13)
    C6 0.0417(12) 0.0543(15) 0.0484(13) -0.0077(12) 0.0037(11) -0.0028(11)
    C7 0.0491(13) 0.0641(15) 0.0434(13) -0.0069(12) 0.0065(11) -0.0005(12)
    C8 0.0480(13) 0.0579(14) 0.0474(14) -0.0078(12) 0.0064(11) 0.0014(12)
    C9 0.0435(13) 0.0579(15) 0.0541(14) -0.0041(11) 0.0057(11) 0.0031(12)
    C10 0.0454(13) 0.0590(15) 0.0399(13) -0.0031(12) 0.0024(11) 0.0001(11)
    C11 0.0515(14) 0.0584(15) 0.0675(15) -0.0062(13) 0.0126(12) 0.0010(13)
    C12 0.0521(15) 0.0777(18) 0.0721(17) -0.0063(14) 0.0176(13) -0.0044(15)
    C13 0.0596(15) 0.0689(17) 0.0558(15) 0.0058(14) 0.0077(12) -0.0100(13)
    C14 0.0762(17) 0.0588(16) 0.0605(15) 0.0058(14) 0.0066(14) 0.0058(13)
    C15 0.0601(15) 0.0659(17) 0.0605(15) -0.0007(13) 0.0167(12) 0.0082(13)
    C16 0.0719(17) 0.117(2) 0.0537(16) -0.0122(16) 0.0074(14) -0.0114(15)
    C17 0.086(2) 0.150(3) 0.090(2) -0.005(2) -0.0247(17) -0.016(2)
    C18 0.0868(18) 0.0938(19) 0.0683(18) -0.0140(16) 0.0153(16) 0.0235(15)
    C19 0.131(3) 0.195(3) 0.0564(18) -0.041(2) -0.0022(18) 0.041(2)
_geom_special_details
;
All e.s.d.'s (except the e.s.d. in the dihedral angle between two l.s.
planes) are estimated using the full covariance matrix. The cell
e.s.d.'s are taken into account individually in the estimation of
e.s.d.'s in distances, angles and torsion angles; correlations between
e.s.d.'s in cell parameters are only used when they are defined by
crystal symmetry. An approximate (isotropic) treatment of cell e.s.d.'s
is used for estimating e.s.d.'s involving l.s. planes.
;
loop_
    _geom_bond_atom_site_label_1
    _geom_bond_atom_site_label_2
    _geom_bond_site_symmetry_2
    _geom_bond_distance
    _geom_bond_publ_flag
    Cl1 C3 . 1.747(2) ?
    Cl2 C13 . 1.736(2) ?
    O1 C16 . 1.422(2) ?
    O1 C7 . 1.422(2) ?
    O2 C18 . 1.423(2) ?
    O2 C8 . 1.424(2) ?
    N1 C6 . 1.380(2) ?
    N1 C7 . 1.437(2) ?
    N1 C9 . 1.440(2) ?
    N2 C10 . 1.384(2) ?
    N2 C8 . 1.429(2) ?
    N2 C9 . 1.443(2) ?
    C1 C2 . 1.376(3) ?
    C1 C6 . 1.385(2) ?
    C1 H1 . 0.9300 ?
    C2 C3 . 1.366(3) ?
    C2 H2 . 0.9300 ?
    C3 C4 . 1.369(3) ?
    C4 C5 . 1.372(3) ?
    C4 H4 . 0.9300 ?
    C5 C6 . 1.397(3) ?
    C5 H5 . 0.9300 ?
    C7 C8 . 1.526(3) ?
    C7 H7 . 0.9800 ?
    C8 H8 . 0.9800 ?
    C9 H9A . 0.9700 ?
    C9 H9B . 0.9700 ?
    C10 C15 . 1.384(3) ?
    C10 C11 . 1.389(2) ?
    C11 C12 . 1.372(3) ?
    C11 H11 . 0.9300 ?
    C12 C13 . 1.365(3) ?
    C12 H12 . 0.9300 ?
    C13 C14 . 1.366(3) ?
    C14 C15 . 1.381(3) ?
    C14 H14 . 0.9300 ?
    C15 H15 . 0.9300 ?
    C16 C17 . 1.466(3) ?
    C16 H16A . 0.9700 ?
    C16 H16B . 0.9700 ?
    C17 H17A . 0.9600 ?
    C17 H17B . 0.9600 ?
    C17 H17C . 0.9600 ?
    C18 C19 . 1.467(3) ?
    C18 H18A . 0.9700 ?
    C18 H18B . 0.9700 ?
    C19 H19A . 0.9600 ?
    C19 H19B . 0.9600 ?
    C19 H19C . 0.9600 ?
loop_
    _geom_angle_atom_site_label_1
    _geom_angle_atom_site_label_2
    _geom_angle_atom_site_label_3
    _geom_angle_site_symmetry_1
    _geom_angle_site_symmetry_3
    _geom_angle
    _geom_angle_publ_flag
    C16 O1 C7 . . 115.22(15) ?
    C18 O2 C8 . . 113.37(16) ?
    C6 N1 C7 . . 124.76(17) ?
    C6 N1 C9 . . 122.01(16) ?
    C7 N1 C9 . . 113.14(16) ?
    C10 N2 C8 . . 124.56(17) ?
    C10 N2 C9 . . 121.99(17) ?
    C8 N2 C9 . . 112.07(16) ?
    C2 C1 C6 . . 121.0(2) ?
    C2 C1 H1 . . 119.5 ?
    C6 C1 H1 . . 119.5 ?
    C3 C2 C1 . . 119.9(2) ?
    C3 C2 H2 . . 120.1 ?
    C1 C2 H2 . . 120.1 ?
    C2 C3 C4 . . 120.4(2) ?
    C2 C3 Cl1 . . 120.04(18) ?
    C4 C3 Cl1 . . 119.48(18) ?
    C3 C4 C5 . . 120.1(2) ?
    C3 C4 H4 . . 119.9 ?
    C5 C4 H4 . . 119.9 ?
    C4 C5 C6 . . 120.5(2) ?
    C4 C5 H5 . . 119.8 ?
    C6 C5 H5 . . 119.8 ?
    N1 C6 C1 . . 120.87(19) ?
    N1 C6 C5 . . 121.08(19) ?
    C1 C6 C5 . . 118.0(2) ?
    O1 C7 N1 . . 115.03(16) ?
    O1 C7 C8 . . 113.71(17) ?
    N1 C7 C8 . . 103.01(15) ?
    O1 C7 H7 . . 108.3 ?
    N1 C7 H7 . . 108.3 ?
    C8 C7 H7 . . 108.3 ?
    O2 C8 N2 . . 109.47(16) ?
    O2 C8 C7 . . 111.79(16) ?
    N2 C8 C7 . . 103.88(16) ?
    O2 C8 H8 . . 110.5 ?
    N2 C8 H8 . . 110.5 ?
    C7 C8 H8 . . 110.5 ?
    N1 C9 N2 . . 102.80(16) ?
    N1 C9 H9A . . 111.2 ?
    N2 C9 H9A . . 111.2 ?
    N1 C9 H9B . . 111.2 ?
    N2 C9 H9B . . 111.2 ?
    H9A C9 H9B . . 109.1 ?
    N2 C10 C15 . . 122.01(19) ?
    N2 C10 C11 . . 120.6(2) ?
    C15 C10 C11 . . 117.4(2) ?
    C12 C11 C10 . . 121.1(2) ?
    C12 C11 H11 . . 119.4 ?
    C10 C11 H11 . . 119.4 ?
    C13 C12 C11 . . 120.7(2) ?
    C13 C12 H12 . . 119.7 ?
    C11 C12 H12 . . 119.7 ?
    C12 C13 C14 . . 119.4(2) ?
    C12 C13 Cl2 . . 120.12(19) ?
    C14 C13 Cl2 . . 120.5(2) ?
    C13 C14 C15 . . 120.4(2) ?
    C13 C14 H14 . . 119.8 ?
    C15 C14 H14 . . 119.8 ?
    C14 C15 C10 . . 121.0(2) ?
    C14 C15 H15 . . 119.5 ?
    C10 C15 H15 . . 119.5 ?
    O1 C16 C17 . . 108.81(19) ?
    O1 C16 H16A . . 109.9 ?
    C17 C16 H16A . . 109.9 ?
    O1 C16 H16B . . 109.9 ?
    C17 C16 H16B . . 109.9 ?
    H16A C16 H16B . . 108.3 ?
    C16 C17 H17A . . 109.5 ?
    C16 C17 H17B . . 109.5 ?
    H17A C17 H17B . . 109.5 ?
    C16 C17 H17C . . 109.5 ?
    H17A C17 H17C . . 109.5 ?
    H17B C17 H17C . . 109.5 ?
    O2 C18 C19 . . 109.0(2) ?
    O2 C18 H18A . . 109.9 ?
    C19 C18 H18A . . 109.9 ?
    O2 C18 H18B . . 109.9 ?
    C19 C18 H18B . . 109.9 ?
    H18A C18 H18B . . 108.3 ?
    C18 C19 H19A . . 109.5 ?
    C18 C19 H19B . . 109.5 ?
    H19A C19 H19B . . 109.5 ?
    C18 C19 H19C . . 109.5 ?
    H19A C19 H19C . . 109.5 ?
    H19B C19 H19C . . 109.5 ?
loop_
    _geom_torsion_atom_site_label_1
    _geom_torsion_atom_site_label_2
    _geom_torsion_atom_site_label_3
    _geom_torsion_atom_site_label_4
    _geom_torsion_site_symmetry_1
    _geom_torsion_site_symmetry_2
    _geom_torsion_site_symmetry_3
    _geom_torsion_site_symmetry_4
    _geom_torsion
    _geom_torsion_publ_flag
    C6 C1 C2 C3 . . . . -0.1(3) ?
    C1 C2 C3 C4 . . . . 0.4(3) ?
    C1 C2 C3 Cl1 . . . . 178.08(16) ?
    C2 C3 C4 C5 . . . . 0.2(3) ?
    Cl1 C3 C4 C5 . . . . -177.52(17) ?
    C3 C4 C5 C6 . . . . -1.0(3) ?
    C7 N1 C6 C1 . . . . 178.06(18) ?
    C9 N1 C6 C1 . . . . 1.7(3) ?
    C7 N1 C6 C5 . . . . -1.4(3) ?
    C9 N1 C6 C5 . . . . -177.81(18) ?
    C2 C1 C6 N1 . . . . 179.80(19) ?
    C2 C1 C6 C5 . . . . -0.7(3) ?
    C4 C5 C6 N1 . . . . -179.23(19) ?
    C4 C5 C6 C1 . . . . 1.3(3) ?
    C16 O1 C7 N1 . . . . -50.9(2) ?
    C16 O1 C7 C8 . . . . 67.6(2) ?
    C6 N1 C7 O1 . . . . -68.0(2) ?
    C9 N1 C7 O1 . . . . 108.68(19) ?
    C6 N1 C7 C8 . . . . 167.75(18) ?
    C9 N1 C7 C8 . . . . -15.6(2) ?
    C18 O2 C8 N2 . . . . 160.47(17) ?
    C18 O2 C8 C7 . . . . -85.0(2) ?
    C10 N2 C8 O2 . . . . -68.9(2) ?
    C9 N2 C8 O2 . . . . 97.87(19) ?
    C10 N2 C8 C7 . . . . 171.58(17) ?
    C9 N2 C8 C7 . . . . -21.7(2) ?
    O1 C7 C8 O2 . . . . 138.53(16) ?
    N1 C7 C8 O2 . . . . -96.31(17) ?
    O1 C7 C8 N2 . . . . -103.52(18) ?
    N1 C7 C8 N2 . . . . 21.63(19) ?
    C6 N1 C9 N2 . . . . 179.82(17) ?
    C7 N1 C9 N2 . . . . 3.1(2) ?
    C10 N2 C9 N1 . . . . 179.41(16) ?
    C8 N2 C9 N1 . . . . 12.3(2) ?
    C8 N2 C10 C15 . . . . -14.3(3) ?
    C9 N2 C10 C15 . . . . -179.81(19) ?
    C8 N2 C10 C11 . . . . 167.52(18) ?
    C9 N2 C10 C11 . . . . 2.0(3) ?
    N2 C10 C11 C12 . . . . 177.02(19) ?
    C15 C10 C11 C12 . . . . -1.2(3) ?
    C10 C11 C12 C13 . . . . 0.3(3) ?
    C11 C12 C13 C14 . . . . 0.4(3) ?
    C11 C12 C13 Cl2 . . . . 179.42(17) ?
    C12 C13 C14 C15 . . . . 0.0(3) ?
    Cl2 C13 C14 C15 . . . . -179.05(16) ?
    C13 C14 C15 C10 . . . . -1.0(3) ?
    N2 C10 C15 C14 . . . . -176.62(19) ?
    C11 C10 C15 C14 . . . . 1.6(3) ?
    C7 O1 C16 C17 . . . . -170.4(2) ?
    C8 O2 C18 C19 . . . . -174.5(2) ?
