# Supplementary material for: 1,3-Bis(4-chloro­phen­yl)-4,5-diethoxy­imidazolidine
Source: Acta Crystallogr Sect E Struct Rep Online. 2008 Oct 22;64(Pt 11):o2158. doi: 10.1107/S1600536808031176 (PMC2959530; doi:10.1107/S1600536808031176)
Supplement: Supplementary file 2 [file e-64-o2158-Isup2.hkl]

# 

# h,k,l, Fc-squared, Fo-squared, sigma(Fo-squared) and status flag 

# 

data_I

_shelx_title ' C:\XSCANS\Y2062 in     P2(1)/c' 

_shelx_refln_list_code          4 

_shelx_F_calc_maximum      210.59 

_exptl_crystal_F_000       800.00 

_reflns_d_resolution_high  0.8256 
 


loop_ 
 
_symmetry_equiv_pos_as_xyz 
 'x, y, z' 
 
'-x, y+1/2, -z+1/2' 
 
'-x, -y, -z' 
 
'x, -y-1/2, z-1/2' 
 


_cell_length_a    10.9280 

_cell_length_b    11.1230 

_cell_length_c    16.0060 

_cell_angle_alpha  90.000 

_cell_angle_beta   94.480 

_cell_angle_gamma  90.000 
 


_shelx_F_squared_multiplier     1.000 
 


loop_ 
 
_refln_index_h 
 
_refln_index_k 
 
_refln_index_l 
 
_refln_F_squared_calc 
 
_refln_F_squared_meas 
 
_refln_F_squared_sigma 
 
_refln_observed_status 
  
  1   0   0      415.12      430.28      4.74 o 
 
  2   0   0    13391.66    13355.06    172.80 o 
 
  3   0   0      665.06      731.74     11.03 o 
  
  4   0   0      461.16      453.21     10.22 o 

  5   0   0     3371.70     3336.53     29.08 o 
 
  6   0   0     1480.69     1445.48     22.33 o 
 
  7   0   0       23.16       19.10      8.37 o 
  
  8   0   0      579.44      582.60     18.34 o 
  
  9   0   0      211.59      256.78     15.97 o 
 
 10   0   0      454.46      458.50     21.21 o 

 11   0   0      463.15      476.28     22.78 o 
 
 12   0   0        6.58       10.20     13.08 o 
 
 13   0   0        1.95        1.57     12.82 o 

  1   1   0      472.91      456.08      5.79 o 

  2   1   0      121.89      102.39      5.24 o 
 
  3   1   0      169.60      178.07      6.81 o 
 
  4   1   0        7.10       13.34      4.97 o 
 
  5   1   0      268.43      271.82     10.21 o 
 
  6   1   0      226.91      217.83     10.47 o 

  7   1   0       66.39       74.84      9.68 o 
 
  8   1   0       22.30       14.92      9.94 o 
  
  9   1   0        3.33        5.49     10.73 o 
 
 10   1   0       40.44       37.94     12.30 o 

 11   1   0        1.11       -5.76     12.30 o 
 
 12   1   0        1.25       -2.88     12.82 o 
  
 13   1   0        0.81        9.68     14.13 o 
 
  0   2   0      783.68      878.80      9.48 o 

  1   2   0     6502.30     6235.52     25.42 o 
 
  2   2   0      918.99      878.37     11.31 o 
  
  3   2   0     2355.28     2264.15     20.09 o 
 
  4   2   0       43.98       25.91      6.02 o 
  
  5   2   0       80.12      102.07      8.11 o 
 
  6   2   0      727.43      738.42     17.30 o 
 
  7   2   0       18.35       24.86      8.90 o 
  
  8   2   0      250.30      272.25     14.92 o 
  
  9   2   0      286.12      240.84     16.49 o 

 10   2   0        0.15        4.19     12.56 o 

 11   2   0       24.06       19.36     13.61 o 
 
 12   2   0       35.95       34.28     14.65 o 

 13   2   0        2.99        2.88     14.13 o 
  
  1   3   0      175.81      185.68      6.81 o 
  
  2   3   0     3745.72     3579.43     24.73 o 
  
  3   3   0     7191.67     6763.32     37.33 o 
 
  4   3   0     3260.13     3179.40     28.55 o 
 
  5   3   0     5685.46     5684.91     41.97 o 
  
  6   3   0       47.43       34.28      8.11 o 
  
  7   3   0       46.45       60.97      9.68 o 
  
  8   3   0      151.92      143.95     12.82 o 
 
  9   3   0      243.08      265.17     17.54 o 

 10   3   0       61.83       44.75     13.08 o 

 11   3   0       74.35       91.59     15.44 o 

 12   3   0        3.91        6.28     13.87 o 

  0   4   0     2246.34     2157.53     20.59 o 

  1   4   0        2.54        7.33      4.71 o 

  2   4   0      680.57      656.77     12.59 o 
  
  3   4   0      122.06      102.35      7.59 o 
 
  4   4   0       13.49        7.33      6.54 o 
   
  5   4   0       66.72       60.19      8.64 o 
  
  6   4   0        0.92        1.57      8.90 o 
 
  7   4   0       27.25       33.23      9.42 o 
  
  8   4   0        5.51        7.85     10.73 o 
 
  9   4   0       20.60       26.17     10.99 o 

 10   4   0       17.07       11.25     12.56 o
 11   4   0       21.77       16.75     12.82 o 

 12   4   0        1.39        8.11     12.04 o 
  
  1   5   0     1484.80     1492.58     21.03 o 
  
  2   5   0     4602.34     4723.27     35.80 o 
  
  3   5   0     4928.44     4754.14     37.92 o 
  
  4   5   0       19.43       29.05      7.59 o 
 
  5   5   0        3.30        5.49      7.85 o 
   
  6   5   0        0.09       -0.78      9.42 o 
  
  7   5   0        0.07       -8.63      9.68 o 
  
  8   5   0       47.23       39.77     11.78 o 

  9   5   0      180.40      169.60     16.23 o 

 10   5   0        1.42       -2.62     11.51 o 
 
 11   5   0       14.25       35.06     14.39 o 

 12   5   0        0.32        9.42     13.87 o 
 
  0   6   0      641.85      597.08     14.68 o 
 
  1   6   0     1299.65     1309.61     21.79 o 
  
  2   6   0      167.05      228.26     11.52 o 
 
  3   6   0      238.94      267.30     12.30 o 

  4   6   0      538.18      564.02     16.50 o 
  
  5   6   0      432.30      433.16     16.76 o 

  6   6   0        0.60       -0.26     10.73 o 
  
  7   6   0       49.51       55.74     12.04 o 
  
  8   6   0       77.67       70.39     13.61 o 
 
  9   6   0        0.12        0.00     11.77 o 
 
 10   6   0        7.00        4.19     12.30 o 
 
 11   6   0       21.12       27.47     13.34 o 

  1   7   0      110.42       94.74      9.95 o 
  
  2   7   0       38.54       45.01      8.11 o 
  
  3   7   0      301.68      307.64     13.88 o 
  
  4   7   0       41.64       50.24      9.94 o 

  5   7   0        3.36        4.19     10.47 o 
  
  6   7   0      172.74      177.46     14.92 o 
  
  7   7   0      487.60      460.36     21.21 o 
 
  8   7   0        1.13       -4.71     12.04 o 
 
  9   7   0       49.74       59.14     13.87 o 
 
 10   7   0        6.19        5.23     12.56 o 
 
 11   7   0       15.39       12.82     14.65 o 
 
  0   8   0      427.91      432.63     16.50 o 

  1   8   0      617.49      580.55     19.39 o 
  
  2   8   0        0.04        1.83      9.42 o 
 
  3   8   0     1400.44     1516.94     29.65 o 
 
  4   8   0       88.92       76.94     12.04 o 
 
  5   8   0       19.39       23.29     10.47 o 

  6   8   0      366.05      369.68     19.90 o 
  
  7   8   0        1.50       -6.54     11.77 o 
 
  8   8   0       21.91       44.48     13.61 o 
  
  9   8   0       53.73       42.91     15.44 o 

 10   8   0       22.44       37.16     14.91 o 
 
  1   9   0      162.94      137.15     14.13 o 
  
  2   9   0        2.59        7.33     10.99 o 

  3   9   0      357.14      367.07     19.37 o 

  4   9   0       31.67       31.92     13.87 o 
  
  5   9   0        7.27       29.04     12.04 o 
 
  6   9   0      194.80      195.78     17.27 o 

  7   9   0       46.36       53.90     14.92 o 
 
  8   9   0       11.70       18.84     13.87 o 

  9   9   0       44.10       45.79     15.96 o 
  
  0  10   0      175.00      146.57     15.97 o 
  
  1  10   0       68.96       49.72     13.08 o 
 
  2  10   0       92.63       79.82     14.92 o 
 
  3  10   0       49.09       51.03     12.56 o 
 
  4  10   0        0.02       -2.09     11.25 o 
 
  5  10   0       51.20       48.15     12.82 o 
  
  6  10   0       29.34       27.47     14.13 o 
  
  7  10   0        0.61        2.35     13.08 o 

  8  10   0        0.01        1.57     13.08 o 
  
  1  11   0       11.49        4.97     11.25 o 
  
  2  11   0      109.93      122.21     16.23 o 
 
  3  11   0       46.30       41.87     13.61 o 

  4  11   0       11.73        9.94     13.34 o 
 
  5  11   0       13.10       14.13     12.30 o 
  
  6  11   0       25.19       45.53     15.18 o 
 
  7  11   0       31.00       24.86     16.75 o 
  
  0  12   0        0.73       -1.31     12.30 o 
 
  1  12   0       19.69       10.99     14.39 o 
  
  2  12   0       17.45       19.10     15.18 o 

  3  12   0       30.54       41.87     15.44 o 
 
  4  12   0       84.16       84.79     16.75 o 

  5  12   0        0.36        6.80     13.87 o 
  
  6  12   0        8.33       11.25     16.48 o 
 
  1  13   0        7.70       28.26     14.39 o 
 
  2  13   0        0.03       -4.97     14.91 o 
  
  3  13   0       10.00        6.28     16.48 o 

-13   1   1        0.97        1.83     13.61 o 

-12   1   1        2.88       17.27     13.08 o 
 
-11   1   1      172.79      190.80     18.06 o 
 
-10   1   1      165.50      180.59     15.70 o 

 -9   1   1      225.04      234.28     16.23 o 

 -8   1   1        0.98        5.49      9.42 o 
 
 -7   1   1        0.73       -1.31      7.59 o 
 -6   1   1      759.96      854.16     17.57 o 

 -5   1   1      550.96      541.23     12.84 o 

 -4   1   1        5.03        9.94      4.97 o 
 
 -3   1   1     7511.99     7167.99     33.07 o 

 -2   1   1      373.95      419.45      7.61 o 
 
 -1   1   1     2850.48     2698.28     13.99 o 
 
  0   1   1     2158.72     2082.16      7.99 o 
  
  1   1   1       34.48       35.34      3.40 o 

  2   1   1     1584.76     1533.49     13.22 o 
 
  3   1   1      795.64      803.68     11.82 o 
 
  4   1   1       20.61       17.79      5.23 o 
 
  5   1   1     1995.24     1857.60     22.90 o 
 
  6   1   1      442.54      436.67     13.62 o 
 
  7   1   1     2030.50     1944.18     28.91 o 
 
  8   1   1      552.99      561.60     18.86 o 
 
  9   1   1        8.10        3.40     11.51 o 
 
 10   1   1       76.21       61.50     13.61 o 
 
 11   1   1       17.84       19.62     12.82 o 
 
 12   1   1        0.03      -10.73     12.82 o 
 
 13   1   1        0.02       -1.57     14.65 o 

-13   2   1       10.13        2.88     13.87 o 

-12   2   1       11.65        6.02     13.87 o 

-11   2   1       21.12       22.76     12.30 o 

-10   2   1      118.19      128.50     14.66 o 
 
 -9   2   1      254.70      274.60     16.75 o 

 -8   2   1      777.09      769.91     21.49 o 
 
 -7   2   1      129.64      113.07     10.21 o 
 
 -6   2   1      142.57      148.94      9.42 o 
 
 -5   2   1        8.41        2.88      6.28 o 
 
 -4   2   1     1668.86     1542.77     18.95 o 
 
 -3   2   1        0.46        2.62      4.97 o 

 -2   2   1      584.62      573.28      9.45 o 
 
 -1   2   1    14650.87    14401.00    196.85 o 
 
  0   2   1      307.09      314.12      7.87 o 
 
  1   2   1     2431.87     2420.67     16.48 o 
 
  2   2   1    11434.12    10826.37     38.80 o 
 
  3   2   1      336.43      353.21      9.17 o 
 
  4   2   1     1533.44     1621.31     19.46 o 
 
  5   2   1       34.85       32.45      7.33 o 
  
  6   2   1      142.00      107.58      9.95 o 
 
  7   2   1       41.83       42.92      9.68 o 
  
  8   2   1       36.87       47.10     10.47 o 
 
  9   2   1        6.81        3.14     11.25 o 
 
 10   2   1      533.92      558.06     23.83 o 
 
 11   2   1      126.31      143.68     17.01 o 
 
 12   2   1       13.28        6.28     14.65 o 
 
-12   3   1       12.87       12.04     13.61 o 

-11   3   1      173.09      182.68     17.80 o 

-10   3   1      126.41      135.83     14.92 o 

 -9   3   1      164.80      149.71     14.40 o 
 
 -8   3   1      236.31      219.37     14.40 o 

 -7   3   1       55.84       55.74      9.94 o 
 
 -6   3   1       21.74       20.67      7.85 o 
 
 -5   3   1      353.37      358.03     12.57 o 
  
 -4   3   1     2168.39     2158.61     23.71 o 
  
 -3   3   1      102.34      131.66      7.07 o 

 -2   3   1     3754.32     3639.90     24.99 o 
  
 -1   3   1     2484.30     2395.66     19.86 o 
 
  0   3   1     1067.37     1065.42      9.39 o 

  1   3   1     5172.32     5084.54     28.42 o 
  
  2   3   1      313.80      296.85      8.38 o 
  
  3   3   1      563.22      544.83     11.80 o 
  
  4   3   1        6.69       12.56      6.54 o 

  5   3   1     1076.98     1101.07     19.42 o 
 
  6   3   1        0.02        5.23      7.59 o 
  
  7   3   1      122.42      111.49     11.25 o 

  8   3   1       25.71       29.83     10.99 o 
  
  9   3   1      111.69      117.77     13.87 o 

 10   3   1       34.36       42.13     13.08 o 

 11   3   1       15.60       14.91     13.34 o 
 
 12   3   1        7.25        6.28     14.13 o 

-12   4   1        0.24       -3.14     13.08 o 

-11   4   1       11.65       -1.83     12.04 o 

-10   4   1       13.72        8.63     11.51 o 

 -9   4   1      156.40      165.67     14.66 o 
 
 -8   4   1      518.57      516.47     19.90 o 

 -7   4   1       39.40       40.04      9.94 o 
 
 -6   4   1     1264.30     1308.54     23.88 o 
 
 -5   4   1      691.39      703.23     17.04 o 

 -4   4   1     1270.71     1339.19     20.22 o 
  
 -3   4   1      274.14      251.41      9.95 o 
 
 -2   4   1      247.33      229.67      8.64 o 
 
 -1   4   1       57.35       54.70      6.28 o 

  0   4   1      816.69      804.56     17.06 o 
 
  1   4   1       51.65       69.61      6.54 o 
 
  2   4   1        0.77       -1.83      5.23 o 
  
  3   4   1      331.34      286.55     10.48 o 
 
  4   4   1       44.82       38.21      7.07 o 

  5   4   1      374.31      342.30     13.09 o 
  
  6   4   1      151.11      141.08     11.25 o 
 
  7   4   1      392.77      365.55     15.71 o 
 
  8   4   1       26.85       30.88     10.99 o 
  
  9   4   1        2.08       -3.92     11.25 o 

 10   4   1       28.00       37.94     13.08 o 
 
 11   4   1       32.42       50.24     14.92 o 

 12   4   1       34.51       31.40     14.65 o 
 
-12   5   1       11.09       12.82     14.91 o 

-11   5   1       12.02       27.74     13.61 o 

-10   5   1       15.32       15.18     12.56 o 
 
 -9   5   1        0.47       -4.19     11.77 o 

 -8   5   1        1.44        4.71     10.47 o 

  -7   5  1       45.83       58.09     10.73 o 
 
 -6   5   1      117.83      120.13     11.25 o 
 
 -5   5   1      230.90      242.16     12.30 o 

 -4   5   1        3.02        3.40      6.54 o 
 
 -3   5   1     1321.76     1334.53     21.27 o 
 
 -2   5   1      737.38      744.98     15.47 o 
 
 -1   5   1       10.38       19.10      6.80 o 
 
  0   5   1     1721.63     1804.14     15.44 o 
 
  1   5   1      517.72      549.83     14.41 o 
 
  2   5   1      154.20      158.37     10.47 o 
 
  3   5   1     1407.44     1441.43     22.06 o 
 
  4   5   1      188.24      207.59     10.47 o 
 
  5   5   1        3.64        1.31      7.59 o 
  
  6   5   1        0.01        2.09      9.42 o 
 
  7   5   1        5.41       12.04     10.20 o 
 
  8   5   1      132.23      144.20     14.39 o 
 
  9   5   1       65.47       59.66     13.61 o 
 
 10   5   1        0.85        2.35     12.04 o 
 
 11   5   1        0.09       -7.06     12.56 o 
 
 12   5   1       22.10       32.45     15.44 o 

-11   6   1       13.37        2.88     13.87 o 

-10   6   1        6.53        2.62     12.56 o 
 
 -9   6   1       75.22       66.99     13.35 o 
 
 -8   6   1      212.01      219.34     16.23 o 
 
 -7   6   1        0.09       -2.88     10.47 o 

 -6   6   1      787.58      813.14     22.27 o 
 
 -5   6   1      412.10      408.01     16.24 o 
 
 -4   6   1      881.38      890.85     20.97 o 
 
 -3   6   1      164.34      186.11     10.47 o 

 -2   6   1     2050.50     2150.65     28.14 o 
 
 -1   6   1     1342.55     1451.27     23.11 o 
 
  0   6   1     1281.05     1291.81     20.48 o 
  
  1   6   1      339.68      347.00     13.09 o 
 
  2   6   1       11.18       11.77      7.33 o 
  
  3   6   1      252.02      234.06     11.78 o 
 
  4   6   1       16.64       12.56      8.11 o 

  5   6   1      286.28      258.14     14.40 o 
  
  6   6   1       42.66       40.82     10.99 o 
 
  7   6   1      220.66      160.20     15.44 o 
 
  8   6   1      257.69      239.25     17.80 o 
  
  9   6   1       79.80       68.56     13.87 o 
 
 10   6   1       12.63       27.21     12.82 o 

 11   6   1        6.38        7.33     13.61 o 

-11   7   1       39.05       27.74     15.70 o 

-10   7   1        0.00       -2.62     13.08 o 

 -9   7   1        2.98       -0.52     12.30 o 
 
 -8   7   1       23.87       28.52     11.77 o 

 -7   7   1       82.56       85.31     14.92 o 

 -6   7   1      335.41      345.59     18.33 o 
 
 -5   7   1      885.17      832.67     23.33 o 
 
 -4   7   1      130.11      116.73     11.78 o 
 
 -3   7   1      383.42      339.64     15.45 o 
 
 -2   7   1      132.04      123.28     10.47 o 
 
 -1   7   1       62.54       58.62      9.42 o 
 
  0   7   1      308.49      270.84      8.98 o 
 
  1   7   1       26.02       33.49      7.59 o 
 
  2   7   1       74.85       95.52      9.68 o 
 
  3   7   1        0.22        1.83      8.11 o 
 
  4   7   1      131.87      142.38     12.30 o 
 
  5   7   1      363.08      408.46     17.54 o 
 
  6   7   1      135.79      128.77     14.13 o 
 
  7   7   1       46.02       49.72     13.35 o 
 
  8   7   1       14.63       12.04     12.04 o 
 
  9   7   1       31.23       34.54     13.61 o 
 
 10   7   1        7.50       -3.40     12.56 o 
 
 11   7   1        1.09        3.92     13.34 o 

-10   8   1       18.27       27.47     14.39 o 
 
 -9   8   1       11.07       -1.83     13.61 o 
 
 -8   8   1       52.93       55.74     13.61 o 
 
 -7   8   1        0.64        2.09     11.51 o 

 -6   8   1        0.68       -0.52     10.99 o 
 
 -5   8   1       62.56       62.02     11.78 o 

 -4   8   1       14.24       13.08     10.99 o 
 
 -3   8   1      182.24      164.90     15.97 o 
 
 -2   8   1     1022.01     1014.91     25.69 o 
 
 -1   8   1      360.23      376.80     17.02 o 
 
  0   8   1       73.28       58.72      7.58 o 
 
  1   8   1       20.77       19.10      9.16 o 
 
  2   8   1        1.22        3.14      9.68 o 
 
  3   8   1      116.75      101.02     13.61 o 
 
  4   8   1      134.07      123.79     13.35 o 
 
  5   8   1       16.07       29.04     10.73 o 
 
  6   8   1        5.94        4.71     12.04 o 

  7   8   1      113.71      159.38     15.96 o 
  
  8   8   1       11.95       20.93     12.56 o 
 
  9   8   1       15.11       24.07     14.39 o 
 
 10   8   1        0.28       -6.80     13.61 o 

 -9   9   1        6.99        6.28     14.39 o 
 
 -8   9   1       89.15       66.73     16.49 o 

 -7   9   1       24.85       35.59     13.08 o 
 
 -6   9   1      100.43       95.26     14.65 o 

 -5   9   1       75.14       80.86     13.08 o 

 -4   9   1      166.73      145.78     15.18 o 

 -3   9   1      393.41      450.62     20.95 o 
 
 -2   9   1       46.53       54.43     12.30 o 

 -1   9   1      146.75      116.73     14.66 o 
 
  0   9   1      110.80      103.47      9.05 o 
 
  1   9   1        0.01        1.57     10.20 o 
  
  2   9   1        3.55       -1.31     10.99 o 

  3   9   1      291.24      277.49     17.80 o 
 
  4   9   1      615.95      613.69     23.57 o 
 
  5   9   1       70.65       50.77     13.87 o 
 
  6   9   1        0.04        8.63     12.04 o 
 
  7   9   1        2.44        3.66     13.61 o 
 
  8   9   1       70.29       80.07     15.70 o 
 
  9   9   1        1.30        2.35     14.13 o 
 
 -8  10   1       36.75       27.48     14.92 o 

 -7  10   1        0.54       14.91     12.56 o 

 -6  10   1       61.74       58.62     15.18 o 

 -5  10   1        2.35       -1.83     11.25 o 
 
 -4  10   1        0.14       -0.26     12.04 o 
 
 -3  10   1       80.25      101.27     13.61 o 
 
 -2  10   1       35.60       27.21     13.35 o 
 
 -1  10   1      498.75      513.53     23.04 o 
 
  0  10   1       49.05       40.42      8.96 o 
 
  1  10   1      144.65      125.62     15.44 o 
 
  2  10   1       11.31        5.49     10.99 o 
 
  3  10   1       20.08        6.80     10.99 o 
 
  4  10   1        3.24       -0.26     11.51 o 
 
  5  10   1       37.49       25.91     12.04 o 

  6  10   1       46.03       57.31     14.39 o 
 
  7  10   1       10.09       11.25     12.82 o 
 
  8  10   1        1.99       -4.71     13.34 o 

 -7  11   1       41.23       58.88     17.53 o 
 
 -6  11   1       17.27       14.65     14.13 o 
 
 -5  11   1       29.65       47.10     15.18 o 
 
 -4  11   1        4.17       -2.09     12.30 o 
 
 -3  11   1        0.16        7.85     12.04 o 
 
 -2  11   1        5.45       13.08     13.08 o 
 
 -1  11   1        0.36       -4.71     11.77 o 
 
  0  11   1       13.06       19.89      8.30 o 
 
  1  11   1       24.81       10.20     12.04 o 
 
  2  11   1       51.95       60.71     14.39 o 
 
  3  11   1       28.61       19.10     13.87 o 
 
  4  11   1       35.68       40.82     14.65 o 
 
  5  11   1        5.74       25.90     12.56 o 
 
  6  11   1       12.87        2.35     15.18 o 
 
  7  11   1        0.07       -3.14     14.91 o 
 
 -6  12   1       30.37       27.21     15.70 o 
 
 -5  12   1        0.81       -3.40     12.30 o 

 -4  12   1       42.73       62.28     15.96 o 
 
 -3  12   1        1.39       -7.33     14.13 o 

 -2  12   1        4.90        6.80     15.44 o 
 
 -1  12   1       35.62       24.34     14.39 o 

  0  12   1        3.16        1.51      8.60 o 
 
  1  12   1        0.96        7.33     12.82 o 
 
  2  12   1       30.34       44.22     15.18 o 
 
  3  12   1       28.36       24.07     14.13 o 
  
  4  12   1        0.97        0.78     13.61 o 
  
  5  12   1        0.64        2.09     13.08 o 
 
 -3  13   1       24.83       45.01     16.22 o 
 
 -2  13   1       17.25       19.89     14.91 o 

 -1  13   1        0.02       14.39     13.87 o 
 
  0  13   1       19.01        2.77     10.17 o 
 
  1  13   1       82.93      106.24     18.58 o 
  
  2  13   1        0.12        1.57     13.87 o 
  
  3  13   1        0.01        4.97     14.91 o 

-13   0   2       10.95        7.85     14.13 o 

-12   0   2        0.03       -8.11     11.77 o 

-11   0   2       19.07       22.76     11.77 o 

-10   0   2      166.23      180.85     16.23 o 

 -9   0   2      114.31      151.53     13.87 o 
 
 -8   0   2       47.08       37.42      9.68 o 
 
 -7   0   2      299.82      321.79     13.09 o 

 -6   0   2      704.11      646.95     15.73 o 
 
 -5   0   2      119.43      105.22      7.33 o 
 
 -4   0   2     1052.22     1064.96     14.97 o 
 
 -3   0   2    19305.97    19046.44    265.48 o 

 -2   0   2    22695.51    23322.18    252.86 o 

 -1   0   2     6248.06     6009.84     21.86 o 
 
  0   0   2    21188.88    22128.98    142.82 o 

  1   0   2     2513.18     2499.61     14.71 o 

  2   0   2    12822.57    13095.55    192.08 o 
 
  3   0   2     1695.64     1511.42     16.08 o 
  
  4   0   2       37.66       69.09      6.54 o 
  
  5   0   2     1894.60     1876.07     22.89 o 

  6   0   2     1693.79     1638.38     24.44 o 
  
  7   0   2      473.24      452.87     15.72 o 

  8   0   2        0.69       -3.40      9.42 o 
 
  9   0   2      100.17      107.04     13.61 o 
 
 10   0   2      198.78      192.38     15.97 o 

 11   0   2      471.82      491.21     24.87 o 
 
 12   0   2       34.05       19.10     14.39 o 
 
 13   0   2        1.86       19.10     13.61 o 

-13   1   2        2.55        7.59     14.65 o 

-12   1   2       14.49       21.72     13.08 o 

-11   1   2       95.09       74.58     14.65 o 
 
-10   1   2      326.59      306.04     18.33 o 

 -9   1   2      232.46      262.29     16.75 o 
 
 -8   1   2       25.23       19.63     10.21 o 

 -7   1   2       23.11       12.30      7.59 o 

 -6   1   2        8.37       10.20      8.11 o 
 
 -5   1   2      550.28      543.32     13.10 o 
 
 -4   1   2     1042.03      987.07     14.97 o 
 
 -3   1   2     1005.32     1072.79     13.67 o 
 
 -2   1   2     4275.14     3999.56     22.01 o 

 -1   1   2     1399.19     1383.71     11.64 o 
 
  0   1   2     1764.17     1679.01      8.55 o 
 
  1   1   2     1524.73     1526.60     12.44 o 
  
  2   1   2    21267.67    21390.31    259.56 o 
 
  3   1   2     1006.58     1050.47     14.19 o 
 
  4   1   2      629.08      623.59     12.59 o 
 
  5   1   2       62.39       58.62      7.59 o 
  
  6   1   2       66.65       61.76      9.16 o 
 
  7   1   2      341.83      351.40     14.66 o 
 
  8   1   2        3.05        4.19      9.16 o 
 
  9   1   2        7.90       11.51     10.73 o 
 
 10   1   2       46.29       55.48     13.35 o 

 11   1   2      108.29      112.01     15.70 o 

 12   1   2       71.53       84.52     15.96 o 
 
-13   2   2        0.15       -7.59     14.65 o 
 
-12   2   2       34.74       45.53     14.92 o
-11   2   2       65.02       61.49     14.92 o 

-10   2   2      109.56       93.95     15.18 o 

 -9   2   2      132.19      132.17     14.39 o 
 
 -8   2   2       61.61       64.11     10.99 o 

 -7   2   2        0.09       -6.54      7.85 o 
 
 -6   2   2        0.10        0.26      7.06 o 
 
 -5   2   2     3870.87     3937.99     33.60 o 
 
 -4   2   2     1652.19     1668.25     20.00 o 
 
 -3   2   2     1976.43     1818.07     18.47 o 
 
 -2   2   2      638.27      667.29     10.76 o 
 
 -1   2   2     1447.83     1441.97     13.99 o 
 
  0   2   2      266.37      237.49      9.44 o 
  
  1   2   2     1315.04     1312.06     13.71 o 
  
  2   2   2       11.88        9.16      5.23 o 
 
  3   2   2     5134.35     5008.99     30.97 o 
 
  4   2   2       83.42       79.04      7.07 o 
  
  5   2   2     1110.02     1100.51     18.90 o 
  
  6   2   2      794.77      848.08     18.88 o 
 
  7   2   2      135.92      140.55     11.25 o 

  8   2   2       19.33       32.71      9.94 o 
 
  9   2   2       67.85       65.42     12.30 o 
 
 10   2   2       50.28       75.62     14.92 o 
 
 11   2   2        1.90        1.83     13.34 o 
 
 12   2   2       77.16       77.20     16.49 o 

-12   3   2       23.13       28.00     13.87 o 

-11   3   2       16.11       25.38     13.87 o 

-10   3   2       69.32       81.91     13.87 o 
 
 -9   3   2      115.43      113.32     14.39 o 
 
 -8   3   2      157.95      147.09     13.09 o 
 
 -7   3   2       71.16       91.07     10.73 o 
 
 -6   3   2      559.77      543.91     15.98 o 

 -5   3   2     1306.42     1346.73     21.53 o 
 
 -4   3   2        5.10        2.62      7.06 o 
 
 -3   3   2      604.58      564.83     12.06 o 
 
 -2   3   2      182.76      165.49      7.59 o 

 -1   3   2     8608.06     8190.42     37.79 o 
  
  0   3   2    12384.23    12096.65     31.90 o 
 
  1   3   2      114.61      162.31      7.33 o 
  
  2   3   2       52.44       50.77      6.02 o 
 
  3   3   2      700.90      715.54     13.38 o 
  
  4   3   2     1871.58     2001.55     23.68 o 
 
  5   3   2      134.97      109.41      9.42 o 
 
  6   3   2     1138.50     1107.59     22.04 o 
 
  7   3   2        8.87       11.25      9.42 o 
 
  8   3   2      179.71      182.17     14.40 o 
 
  9   3   2      146.91      134.26     15.44 o 
 
 10   3   2        0.19        0.00     12.30 o 
 
 11   3   2       49.43       32.45     14.13 o 

 12   3   2        7.43       -0.26     13.87 o 

-12   4   2        1.34       -3.14     12.56 o 

-11   4   2       46.98       24.07     13.35 o 

-10   4   2        3.72        0.00     10.47 o 

 -9   4   2       45.34       28.52     12.04 o 
 
 -8   4   2       12.28       14.39     10.47 o 

 -7   4   2      501.82      458.88     17.55 o 

 -6   4   2        1.63        8.63      8.37 o 
 
 -5   4   2      393.49      377.15     13.10 o 

 -4   4   2       60.97       59.93      7.59 o 

 -3   4   2     2911.65     3196.84     29.30 o 
 
 -2   4   2     2719.03     2625.51     24.82 o 

 -1   4   2     1857.74     1834.31     20.81 o 
 
  0   4   2      564.48      606.92      8.71 o 
 
  1   4   2      298.03      278.96      9.69 o 
  
  2   4   2      218.90      232.52      8.64 o 
  
  3   4   2        6.14        1.05      5.76 o 
 
  4   4   2       30.21       34.28      7.33 o 

  5   4   2       35.60       44.49      8.37 o 
  
  6   4   2       28.46       15.96      8.90 o 
 
  7   4   2      536.15      519.93     18.86 o 
 
  8   4   2       82.96       66.21     12.56 o 
 
  9   4   2       19.74       14.13     11.25 o 
 
 10   4   2      104.59      114.62     14.92 o 
 
 11   4   2        0.77       -4.71     13.34 o 
 
 12   4   2       24.08       25.64     14.91 o 

-12   5   2       18.77       24.33     14.13 o 

-11   5   2       44.97       51.55     14.13 o 

-10   5   2        0.04        2.62     12.30 o 
 
 -9   5   2        1.22       10.99     10.99 o 
 
 -8   5   2       14.16       17.79     10.73 o 

 -7   5   2      344.64      341.94     17.02 o 

 -6   5   2      124.42      109.40     11.25 o 
  
 -5   5   2      196.04      167.79     11.52 o 
 
 -4   5   2       50.83       51.55      8.11 o 
  
 -3   5   2      104.77       95.53      9.16 o 
 
 -2   5   2        9.43        9.94      6.28 o 

 -1   5   2     2449.10     2403.72     26.62 o 
  
  0   5   2     1453.50     1321.49     18.13 o 

  1   5   2     2798.62     2879.70     29.29 o 
 
  2   5   2     3066.04     3073.80     30.35 o 
  
  3   5   2      251.07      262.88     11.52 o 
 
  4   5   2       31.74       38.20      8.37 o 

  5   5   2      633.27      641.43     17.82 o 
  
  6   5   2      783.47      802.71     22.01 o 
  
  7   5   2       53.49       41.87     11.25 o 
 
  8   5   2      308.42      370.96     17.80 o 

  9   5   2      144.74      167.50     15.96 o 
 
 10   5   2        0.37       -8.37     12.04 o 

 11   5   2        6.85       15.70     13.87 o 

 12   5   2       70.96       92.90     18.06 o 

-11   6   2        0.26        3.40     12.30 o 

-10   6   2        3.44       -1.57     11.77 o 
 
 -9   6   2        4.18        2.35     10.73 o 

 -8   6   2       36.90       32.97     13.08 o 
 
 -7   6   2      197.04      196.83     15.97 o 
  
 -6   6   2      506.14      511.24     19.64 o 
 
 -5   6   2      117.65      129.81     12.30 o 

 -4   6   2      351.54      333.61     14.66 o 
 
 -3   6   2      193.26      189.79     10.73 o 
 
 -2   6   2      705.90      699.59     17.82 o 
 
 -1   6   2      640.17      645.52     16.77 o 
 
  0   6   2       28.56       29.70      5.74 o 
 
  1   6   2     1647.84     1658.29     24.96 o 
 
  2   6   2      758.86      722.47     17.30 o 
  
  3   6   2      153.76      180.08     10.99 o 
  
  4   6   2      139.82      157.56     12.04 o 
  
  5   6   2      389.56      388.60     16.50 o 

  6   6   2      336.05      352.15     17.28 o 

  7   6   2       10.26       12.04     11.77 o 
  
  8   6   2      151.89      154.15     16.23 o 
 
  9   6   2       18.55       10.73     12.30 o 
  
 10   6   2        1.87        4.97     12.56 o 

 11   6   2        8.03        1.57     14.65 o 
 
-11   7   2        0.04        9.68     14.39 o 

-10   7   2        0.99       -8.90     12.30 o 

 -9   7   2        3.98        3.40     12.82 o 
 
 -8   7   2       89.65       71.44     13.87 o 

 -7   7   2      293.42      292.67     17.54 o 
  
 -6   7   2      151.77      132.43     15.18 o 

 -5   7   2       13.26        8.63     11.25 o 
 
 -4   7   2       24.16       33.23     10.47 o 
 
 -3   7   2        0.19        7.33      9.16 o 

 -2   7   2        2.26       -2.35      7.59 o 
 
 -1   7   2        1.85        4.71      7.59 o 
 
  0   7   2      223.07      204.14      8.89 o 
  
  1   7   2        0.93        0.78      7.85 o 
  
  2   7   2      273.80      286.95     14.14 o 
  
  3   7   2      107.88       99.19     10.99 o 

  4   7   2      685.01      654.24     20.17 o 
 
  5   7   2      250.47      214.13     15.71 o 

  6   7   2        3.62        8.90     10.73 o 
 
  7   7   2       16.83       17.53     11.77 o 
  
  8   7   2       39.91       44.48     12.04 o 
  
  9   7   2        5.20       10.47     12.56 o 
 
 10   7   2        1.27        0.00     13.61 o 

 11   7   2        0.43        1.57     14.65 o 

-10   8   2       14.11       27.74     13.34 o 
 
 -9   8   2        1.75        1.05     12.56 o 

 -8   8   2       48.41       34.28     12.82 o 
 
 -7   8   2       36.12       44.75     13.61 o 
  
 -6   8   2       69.07       88.71     13.35 o 
 
 -5   8   2       15.49       28.00     11.25 o 
 
 -4   8   2       52.90       62.54     11.78 o 
 
 -3   8   2     1284.27     1361.56     29.11 o 

 -2   8   2       93.81       92.38     13.35 o 
 
 -1   8   2        9.47        1.05      9.94 o 
 
  0   8   2        1.09        4.84      6.66 o 
 
  1   8   2      228.24      206.54     14.14 o 
  
  2   8   2      712.23      773.22     22.01 o 
 
  3   8   2      237.08      229.31     16.49 o 
  
  4   8   2        2.17        1.83     10.99 o 
 
  5   8   2       12.50       10.47     10.73 o 
 
  6   8   2      227.33      216.99     16.49 o 
  
  7   8   2       31.36       40.82     13.08 o 

  8   8   2       70.94       60.45     14.39 o 
  
  9   8   2       19.63       13.08     13.61 o 
 
 10   8   2        0.00       -5.76     14.13 o 
 
 -9   9   2       34.94       51.03     15.44 o 
  
 -8   9   2       21.30       16.22     14.13 o 
 
 -7   9   2        5.29       -0.26     13.34 o 

 -6   9   2        0.15       -2.88     12.04 o 

 -5   9   2      175.57      185.04     15.70 o 
  
 -4   9   2      311.79      367.56     19.37 o 
  
 -3   9   2       57.14       51.29     14.13 o 

 -2   9   2      173.09      162.80     15.44 o 
 
 -1   9   2       53.11       51.03     12.82 o 
  
  0   9   2       69.69       56.03      8.33 o 
 
  1   9   2      161.46      165.68     14.92 o 
  
  2   9   2      111.86      100.23     13.09 o 
 
  3   9   2      236.22      236.37     17.80 o 

  4   9   2      110.53      126.93     14.39 o 
  
  5   9   2      169.66      192.63     17.01 o 
 
  6   9   2       40.08       48.67     13.61 o 
 
  7   9   2       19.42       42.13     13.34 o 
  
  8   9   2        2.25       -2.09     13.61 o 

  9   9   2       12.88       23.29     14.65 o 
 
 -8  10   2       33.48       52.86     15.18 o 

 -7  10   2        0.41        0.52     13.08 o 
 
 -6  10   2       29.18       31.14     13.61 o 
 
 -5  10   2       40.08       30.09     12.56 o 

 -4  10   2      107.19      101.80     14.39 o 
 
 -3  10   2        6.55       -0.26     10.99 o 
 
 -2  10   2      183.90      176.67     16.49 o 

 -1  10   2      178.18      153.11     17.01 o 
 
  0  10   2        0.48       -1.70      7.76 o 
  
  1  10   2        0.00       -1.31     10.20 o 
 
  2  10   2       80.28       77.72     13.61 o 
  
  3  10   2       14.33       32.71     11.51 o 
  
  4  10   2       36.30       40.04     11.51 o 
 
  5  10   2       29.87       39.77     13.87 o 
 
  6  10   2       67.75       69.87     15.18 o 
 
  7  10   2        0.07        2.88     13.61 o 
  
  8  10   2        5.10       -2.88     14.39 o 
 
 -7  11   2        0.02        3.92     16.22 o 
  
 -6  11   2        5.74       13.61     14.39 o 
 
 -5  11   2       18.61        3.66     13.34 o 

 -4  11   2       65.68       68.30     14.13 o 

 -3  11   2        0.94       -1.83     13.34 o 
 
 -2  11   2        0.46        4.19     13.61 o 

 -1  11   2        9.19       17.79     13.08 o 

  0  11   2       44.09       51.29     13.35 o 
 
  1  11   2      104.38       96.30     15.18 o 
 
  2  11   2        0.29        5.23     11.77 o 
  
  3  11   2       24.60       21.98     13.61 o 

  4  11   2       68.27       68.30     15.18 o 
 
  5  11   2        0.43       -3.66     12.82 o 
  
  6  11   2        3.60        9.16     14.13 o 
 
  7  11   2        0.47       13.61     15.44 o 

 -5  12   2       10.31       11.77     13.61 o 

 -4  12   2        0.43       -7.33     14.13 o 
 
 -3  12   2        0.72        8.37     12.82 o 

 -2  12   2       33.58       14.39     14.13 o 
 
 -1  12   2       28.91       46.05     15.18 o 
  
  0  12   2        1.01       -1.33      8.40 o 

  1  12   2       83.66       69.87     15.44 o 
  
  2  12   2       31.32       34.28     15.18 o 

  3  12   2        3.26        6.02     13.87 o 
  
  4  12   2        0.10       -2.09     14.13 o 
 
  5  12   2        3.61        3.14     14.65 o 
 
 -3  13   2        1.32       -1.31     15.44 o 
 
 -2  13   2        0.98       12.56     15.96 o 

 -1  13   2       26.57       36.37     15.96 o 
 
  0  13   2        8.98        6.49     10.36 o 
  
  1  13   2        0.97        5.23     15.44 o 
 
  2  13   2        0.24        5.49     13.61 o 
 
  3  13   2        0.29        4.97     14.65 o 

-13   1   3        2.78        5.49     15.18 o 

-12   1   3        0.61        5.49     12.82 o 

-11   1   3        6.57        5.49     12.04 o 

-10   1   3      101.49      115.67     14.39 o 

 -9   1   3      138.94      113.59     13.87 o 

 -8   1   3      740.90      771.43     22.01 o 
 
 -7   1   3      261.60      273.33     13.09 o 

 -6   1   3     2714.11     2608.58     30.03 o 
 
 -5   1   3     2092.12     2140.29     24.75 o 
 
 -4   1   3      519.54      502.24     11.27 o 
 
 -3   1   3       99.76       89.79      6.28 o 
 
 -2   1   3     2328.30     2366.94     18.54 o 

 -1   1   3      468.15      450.61      8.66 o 
  
  0   1   3     6982.52     6709.81     25.19 o 
 
  1   1   3      847.07      815.31     11.05 o 

  2   1   3    25407.99    25481.20    307.74 o 
 
  3   1   3      289.89      285.54      8.64 o 
 
  4   1   3      997.24      976.56     16.01 o 
  
  5   1   3     1125.14     1148.59     19.42 o 
  
  6   1   3      577.29      602.91     16.51 o 
 
  7   1   3       30.18       22.24      9.94 o 
 
  8   1   3       32.33       18.06      9.94 o 
 
  9   1   3        0.87        8.63     10.47 o 
 
 10   1   3      347.57      310.49     19.37 o 
 
 11   1   3        1.12       -8.63     13.34 o 
 
 12   1   3        3.01       -0.78     12.56 o 

-13   2   3        0.01       -1.57     13.87 o 

-12   2   3       16.42       16.22     13.87 o 
 
-11   2   3      256.77      265.68     19.63 o 

-10   2   3      118.42      123.52     15.70 o 
 
 -9   2   3      504.82      506.49     20.95 o 
 
 -8   2   3      158.00      169.08     13.61 o 

 -7   2   3       20.80       23.55      8.64 o 
 
 -6   2   3      206.38      202.36     11.26 o 

 -5   2   3      110.90      118.57      8.64 o 

 -4   2   3      114.90      143.18      8.38 o 
 
 -3   2   3     2615.18     2662.32     22.99 o 
 
 -2   2   3      737.59      709.92     11.81 o 
 
 -1   2   3      549.51      538.73      9.97 o 
 
  0   2   3     1527.78     1496.48     10.82 o 

  1   2   3     1001.60     1021.69     13.41 o 
  
  2   2   3       56.87       60.46      6.02 o 
  
  3   2   3     1186.81     1233.82     16.82 o 
  
  4   2   3      114.55      124.85      7.85 o 
  
  5   2   3      152.82      149.20      9.69 o 
 
  6   2   3        5.64        0.52      8.37 o 
  
  7   2   3      339.83      341.18     15.19 o 
 
  8   2   3      413.20      419.76     17.54 o 
  
  9   2   3      122.47      134.00     14.66 o 

 10   2   3       19.15       12.04     12.56 o 

 11   2   3       42.41       14.13     13.35 o 
 
 12   2   3        2.88       11.51     13.87 o 

-12   3   3        0.08        2.35     14.65 o 
 
-11   3   3       65.63       75.89     15.18 o 
 
-10   3   3       11.82        9.16     11.77 o 
 
 -9   3   3      182.18      182.69     14.92 o 

 -8   3   3        6.79        0.52      9.94 o 
 
 -7   3   3       16.27       19.89      9.16 o 
 
 -6   3   3      111.09      103.90      9.16 o 

 -5   3   3       28.63       47.36      7.85 o 

 -4   3   3       72.13       45.01      8.11 o 
 
 -3   3   3      548.06      589.04     12.58 o 

 -2   3   3       84.41       78.52      6.28 o 
 
 -1   3   3       83.99       64.91      6.54 o 
 
  0   3   3     3330.12     3270.82     17.55 o 
 
  1   3   3     1439.85     1374.22     16.85 o 
  
  2   3   3      213.33      197.71      8.12 o 
 
  3   3   3      406.85      429.69     11.53 o 

  4   3   3     1309.93     1316.59     20.22 o 
  
  5   3   3      279.54      275.98     12.04 o 
 
  6   3   3      136.97      132.44     10.99 o 

  7   3   3        8.70       -0.26      9.42 o 

  8   3   3        4.20       -3.66      9.94 o 
 
  9   3   3       16.85       10.20     10.73 o 
 
 10   3   3       99.80      117.50     16.23 o 
 
 11   3   3        7.54       19.10     13.61 o 
 
 12   3   3       40.48       37.42     15.18 o 

-12   4   3       12.97       31.40     14.65 o 

-11   4   3       51.92       66.20     13.61 o 

-10   4   3        8.22       11.25     11.25 o 
 
 -9   4   3       71.78       75.10     13.35 o 
 
 -8   4   3      116.05      124.84     13.09 o 

 -7   4   3      113.36      112.01     12.30 o 

 -6   4   3        4.72        5.76      7.85 o 

 -5   4   3      113.17      107.83      9.42 o 
 
 -4   4   3        3.05       12.82      6.28 o 
 
 -3   4   3     1839.40     1887.14     23.41 o 

 -2   4   3       72.91       77.73      7.85 o 
 
 -1   4   3        0.30       -1.31      5.49 o 
  
  0   4   3      237.96      249.51      6.39 o 

  1   4   3      483.66      520.24     12.32 o 
  
  2   4   3      164.27      164.41      8.64 o 
 
  3   4   3      308.75      306.15     11.52 o 

  4   4   3       39.57       35.85      7.33 o 
  
  5   4   3     2150.97     2098.73     28.93 o 
 
  6   4   3       84.10       91.33     10.73 o 

  7   4   3      669.86      649.47     20.70 o 
  
  8   4   3       85.41       92.90     12.82 o 
  
  9   4   3        7.15       16.75     11.51 o 
 
 10   4   3        0.09       -2.62     12.56 o 
 
 11   4   3       40.31       35.85     14.39 o 
 
 12   4   3       25.01       15.96     15.70 o 

-12   5   3       19.94       15.44     14.39 o 
 
-11   5   3       14.24        9.42     13.08 o 
 
-10   5   3        0.90        8.63     11.77 o 

 -9   5   3        6.34       12.04     10.99 o 
 
 -8   5   3       58.83       70.92     12.04 o 
 
 -7   5   3        1.30       -2.09      9.68 o 
 
 -6   5   3       37.64       34.02     10.21 o 

 -5   5   3      498.54      515.77     16.24 o 
 
 -4   5   3       60.79       69.87      9.16 o 

 -3   5   3       19.27       18.58      7.85 o 
 
 -2   5   3      221.01      221.76     10.21 o 
 
 -1   5   3       67.05       50.51      8.64 o 
 
  0   5   3      602.32      643.55     10.56 o 
  
  1   5   3     2093.41     2166.42     26.32 o 
  
  2   5   3     1186.61     1227.74     20.48 o 
 
  3   5   3      183.39      203.66     10.99 o 
  
  4   5   3        1.08       -1.31      7.59 o 
 
  5   5   3      167.24      164.90     12.04 o 
 
  6   5   3       14.55        7.59     11.25 o 
  
  7   5   3       10.07       13.87     11.25 o 
 
  8   5   3       24.04       28.26     12.56 o 
 
  9   5   3       10.64       15.44     12.82 o 
 
 10   5   3       72.93      100.49     15.44 o 
 
 11   5   3        0.02       -5.49     12.56 o 
 
-11   6   3        2.97        8.90     13.87 o 

-10   6   3        0.04       -9.68     13.08 o 
 
 -9   6   3       29.38       39.51     12.04 o 

 -8   6   3      603.90      574.38     22.26 o 
 
 -7   6   3        0.23        2.35     11.51 o 

 -6   6   3      738.20      727.63     22.27 o 
 
 -5   6   3      568.52      591.76     19.12 o 

 -4   6   3       58.83       76.67      9.94 o 
 
 -3   6   3      976.16      989.98     21.50 o 

 -2   6   3      749.86      764.12     18.61 o 

 -1   6   3      772.36      775.74     18.88 o 
  
  0   6   3      298.72      322.97      9.95 o 
   
  1   6   3      270.62      244.81     12.57 o 
 
  2   6   3      184.54      201.83     11.78 o 
   
  3   6   3      147.43      142.65     11.25 o 
  
  4   6   3       14.64       10.99      9.42 o 
 
  5   6   3      494.09      437.13     17.81 o 
 
  6   6   3       77.64       79.03     12.56 o 

  7   6   3      178.97      193.42     16.49 o 
  
  8   6   3      256.34      248.41     18.32 o 

  9   6   3       64.77       71.70     14.13 o 
  
 10   6   3        6.77        5.76     12.56 o 
  
 11   6   3       14.43       14.65     15.18 o 

-11   7   3        1.57       -6.28     12.82 o 

-10   7   3        0.82       -6.28     12.30 o 
 
 -9   7   3      194.97      188.45     18.58 o 
 
 -8   7   3      194.59      240.80     17.80 o 
 
 -7   7   3        1.92        0.26     11.25 o 
 
 -6   7   3       47.90       57.83     13.08 o 
 
 -5   7   3      408.55      399.07     18.85 o 

 -4   7   3      153.17      165.15     13.35 o 
 
 -3   7   3      142.92      109.93     12.30 o 

 -2   7   3      163.15      173.54     12.56 o 
  
 -1   7   3      405.24      388.91     14.93 o 
  
  0   7   3      149.50      128.80      9.55 o 
  
  1   7   3      148.26      135.06     11.52 o 
 
  2   7   3       14.79        8.90      9.16 o 
   
  3   7   3      590.90      571.62     18.60 o 
  
  4   7   3       50.60       59.40     11.25 o 
  
  5   7   3      419.90      436.25     18.33 o 
   
  6   7   3       43.30       63.85     11.78 o 

  7   7   3       19.24       22.24     11.77 o 
 
  8   7   3       17.59       18.32     13.34 o 
 
  9   7   3        0.91        3.66     12.04 o 
 
 10   7   3        0.20       -1.05     13.34 o 
 
-10   8   3        9.71        7.33     13.08 o 
  
 -9   8   3       20.82       23.81     14.39 o 

 -8   8   3       28.28        8.63     13.34 o 
 
 -7   8   3      216.67      223.53     18.32 o 

 -6   8   3       94.81       81.65     14.13 o 
  
 -5   8   3       54.72       70.92     12.30 o 
  
 -4   8   3       20.28       19.36     10.20 o 

 -3   8   3       87.16       89.76     13.35 o 
 
 -2   8   3      317.89      366.54     17.80 o 

 -1   8   3       96.11       91.07     13.09 o 
 
  0   8   3        4.65        2.22      7.03 o 
 
  1   8   3      223.80      208.11     14.40 o 
 
  2   8   3       49.76       43.44     11.78 o 
 
  3   8   3      542.16      588.53     21.74 o 
 
  4   8   3        0.37        2.62     10.20 o 
 
  5   8   3       81.20       68.04     12.82 o 
  
  6   8   3        5.69        0.26     11.51 o 

  7   8   3        0.09       -4.71     12.56 o 
  
  8   8   3       12.10       16.48     13.87 o 

  9   8   3      100.19      118.55     17.01 o 
 
 10   8   3        7.46        3.66     14.65 o 
  
 -9   9   3       30.25       42.65     15.44 o 

 -8   9   3        9.21        0.78     13.08 o 
 
 -7   9   3       40.69       40.82     14.39 o 
  
 -6   9   3       28.72       54.69     13.35 o 
 
 -5   9   3       97.09      109.13     14.92 o 

 -4   9   3       55.54       72.75     13.61 o 
 
 -3   9   3      508.82      457.51     21.74 o 

 -2   9   3       20.61       30.35     13.08 o 
  
 -1   9   3       16.95       18.05     12.04 o 
 
  0   9   3       57.49       60.67      8.88 o 
 
  1   9   3        6.92        4.45     11.51 o 
  
  2   9   3       75.79       76.15     14.39 o 
   
  3   9   3      442.93      421.32     21.21 o 
  
  4   9   3       72.72       63.33     14.13 o 
 
  5   9   3      165.23      172.21     16.75 o 
  
  6   9   3        3.66        3.40     12.04 o 
  
  7   9   3       18.78       29.31     13.87 o 
 
  8   9   3       44.23       62.28     15.70 o 
  
  9   9   3        3.03        2.88     15.18 o 
 
 -8  10   3       11.67       19.10     13.61 o 
  
 -7  10   3       44.03       61.23     16.75 o 

 -6  10   3       26.76       36.37     14.91 o 

 -5  10   3        1.57        0.78     10.99 o
 -4  10   3        0.90        1.83     12.04 o 
 
 -3  10   3       69.64       78.24     13.35 o
 -2  10   3      175.18      164.89     15.97 o 
 
 -1  10   3       26.19       28.26     13.34 o 
  
  0  10   3       56.97       46.24      8.79 o 
   
  1  10   3       19.76       14.39     11.77 o 
 
  2  10   3        8.71        6.80     12.04 o 
   
  3  10   3        2.32       -5.76     10.73 o 
  
  4  10   3       22.99       24.60     12.82 o 
 
  5  10   3       14.44        7.59     13.34 o 
  
  6  10   3      112.90      126.14     17.01 o 
   
  7  10   3        1.43        3.40     13.87 o 
  
  8  10   3       39.49       32.71     15.18 o 

 -7  11   3       10.88        3.66     16.75 o 
  
 -6  11   3       14.15       17.53     14.65 o 

 -5  11   3        8.43       22.24     13.34 o
 -4  11   3       55.60       62.28     15.18 o 
 
 -3  11   3        0.39       -4.19     12.82 o 
 
 -2  11   3      243.63      240.81     21.20 o 
  
 -1  11   3        1.89        4.71     12.56 o 
  
  0  11   3       83.61       70.32     10.55 o 
  
  1  11   3        0.12       -6.54     12.82 o 
   
  2  11   3        0.50       -3.40     12.82 o 
 
  3  11   3        9.83        6.28     13.87 o 
  
  4  11   3       10.85        6.02     13.87 o 
  
  5  11   3       13.92       14.65     12.56 o 
  
  6  11   3       25.24       34.80     15.96 o 
  
  7  11   3        0.05        4.19     15.96 o 
 
 -5  12   3       12.25       14.65     14.65 o 
 
 -4  12   3       43.15       56.26     16.75 o 
 
 -3  12   3       12.84       11.51     15.18 o 

 -2  12   3        7.94       10.20     15.44 o 
 
 -1  12   3        9.51       15.18     14.65 o
  0  12   3        6.77        8.44      9.76 o 
 
  1  12   3       12.74       25.90     13.34 o 
 
  2  12   3        3.14        9.42     13.34 o 
 
  3  12   3        3.76       -0.52     14.65 o 
 
  4  12   3        9.68       11.25     14.65 o 
 
  5  12   3        0.04       -0.52     14.91 o 
 
 -2  13   3       20.83       25.90     16.75 o 
 
 -1  13   3       63.33       69.34     18.32 o 
 
  0  13   3        0.02       -3.06     10.26 o 

  1  13   3       11.93       15.44     15.44 o 
 
  2  13   3        4.99       -3.14     14.91 o 

-13   0   4        3.92        6.28     13.34 o 

-12   0   4        9.33        5.49     12.82 o
-11   0   4        9.37        4.97     12.30 o 

-10   0   4      902.73      815.98     26.47 o 

 -9   0   4      972.75      960.08     27.00 o 

 -8   0   4      223.31      230.88     14.40 o 
 
 -7   0   4      832.37      863.98     20.45 o 
  
 -6   0   4      379.33      376.87     13.10 o 
 
 -5   0   4      244.26      311.59     11.26 o 

 -4   0   4      258.00      293.83      9.43 o 
 
 -3   0   4       97.57       96.85      6.28 o 

 -2   0   4      352.98      379.78      9.17 o 
 
 -1   0   4    18578.81    18775.63    256.05 o 
 
  0   0   4    44349.59    45327.81    293.95 o 
 
  1   0   4    41286.61    44402.35    423.69 o 

  2   0   4     3645.20     3700.91     25.52 o 
 
  3   0   4      423.52      428.48     10.48 o 
 
  4   0   4      536.93      570.32     13.10 o 
  
  5   0   4     2898.23     3026.50     31.11 o 
 
  6   0   4      513.82      536.51     15.72 o 
 
  7   0   4      428.79      431.85     16.24 o 
 
  8   0   4      361.73      423.64     18.07 o 
 
  9   0   4       42.91       41.08     11.25 o 
 
 10   0   4       11.07       29.83     12.04 o 
 
 11   0   4       14.72       12.04     14.39 o 
 
 12   0   4       24.00       27.74     14.65 o 
 
-13   1   4        0.04        1.83     13.61 o 

-12   1   4       18.09       19.62     12.82 o 

-11   1   4       18.29       21.19     11.51 o 

-10   1   4       39.42       41.08     12.56 o
 -9   1   4       62.34       68.82     12.82 o 
 
 -8   1   4       50.92       49.98     11.25 o 
  
 -7   1   4      260.71      228.82     12.83 o 

 -6   1   4      132.17      146.57      9.95 o 
 
 -5   1   4       82.00      102.33      8.37 o
 -4   1   4       27.45       40.56      6.28 o 

 -3   1   4     2634.08     2671.18     23.26 o 
 -2   1   4     1342.78     1349.19     15.53 o 
 
 -1   1   4      349.77      342.34      8.91 o 
   
  0   1   4     1622.64     1591.54     11.48 o 
   
  1   1   4    14138.77    14352.38    234.12 o 
  
  2   1   4    13911.68    13287.59     49.54 o 
  
  3   1   4       50.87       72.75      6.54 o 

  4   1   4       39.91       38.99      6.54 o 

  5   1   4       12.62       10.47      7.06 o 
 
  6   1   4        8.75        7.06      8.11 o 

  7   1   4       10.53       15.70      9.68 o 
   
  8   1   4      110.32      106.52     12.56 o 
 
  9   1   4       15.34       13.08     11.51 o 

 10   1   4        0.40       -5.23     11.51 o 
 
 11   1   4       76.26       81.12     15.44 o 
  
 12   1   4       62.87       62.28     16.75 o 

-12   2   4       10.60        7.59     12.30 o
-11   2   4       78.63       85.57     14.92 o 
 
-10   2   4      159.73      151.01     16.75 o 

 -9   2   4        1.70        9.68     11.25 o
 -8   2   4     1196.18     1149.70     26.75 o 
 
 -7   2   4      243.65      252.63     13.61 o 
 
 -6   2   4       25.31       15.18      7.85 o 
 
 -5   2   4       29.82       37.94      6.80 o 
 
 -4   2   4      116.59      108.36      8.11 o 
  
 -3   2   4     2496.49     2537.41     24.02 o 

 -2   2   4      370.62      358.49      9.70 o 
 
 -1   2   4     3393.34     3382.05     24.70 o 
  
  0   2   4     1108.45     1114.35     10.41 o 
  
  1   2   4      465.42      480.85     10.75 o 
 
  2   2   4      423.86      441.09     10.75 o 
  
  3   2   4      174.70      184.05      8.64 o 
 
  4   2   4      342.53      339.97     11.52 o 
 
  5   2   4      198.10      184.56     10.21 o
  6   2   4     1002.42     1048.72     21.77 o 
 
  7   2   4      221.79      210.99     13.61 o 
 
  8   2   4       36.06       45.01     12.56 o 
  
  9   2   4        0.27        1.57     11.77 o 
 
 10   2   4       45.40       39.25     13.35 o 
 
 11   2   4        8.63        4.97     12.56 o 

 12   2   4        0.43       -6.80     13.34 o 
 
-12   3   4       13.51       10.73     14.91 o 

-11   3   4       24.48        9.16     13.61 o 
 
-10   3   4       10.62        5.49     11.51 o 

 -9   3   4       54.13       64.37     12.82 o 

 -8   3   4       47.97       54.95     11.25 o 
  
 -7   3   4       66.58       44.75     10.73 o 
 
 -6   3   4      228.11      213.36     11.52 o 

 -5   3   4     1205.24     1171.06     21.00 o 
  
 -4   3   4     5977.93     6320.91     43.10 o 
  
 -3   3   4     3658.55     3469.54     29.91 o 

 -2   3   4        0.84        0.78      5.49 o 

 -1   3   4      332.58      322.77      9.69 o 

  0   3   4       82.25       74.08      4.63 o 

  1   3   4        2.55        6.28      5.49 o 

  2   3   4     2333.29     2264.93     23.47 o 
 
  3   3   4     1689.05     1732.12     21.83 o 
   
  4   3   4       50.67       44.75      7.59 o 
   
  5   3   4     1411.20     1386.75     23.63 o 
  
  6   3   4       11.99        8.63      8.37 o 
  
  7   3   4       47.85       45.01     10.99 o 
  
  8   3   4       36.78       23.29     11.25 o 
   
  9   3   4       20.81       17.53     12.30 o 
 
 10   3   4      168.37      154.42     17.01 o 
 
 11   3   4        7.89        9.94     13.87 o 
 
 12   3   4       63.94       52.86     16.75 o 

-12   4   4        0.43       -6.02     12.82 o 

-11   4   4        9.15        6.02     12.82 o 
 
-10   4   4       18.45        9.68     12.04 o
 -9   4   4       45.31       65.68     12.30 o 
  
 -8   4   4        4.62        7.85     10.47 o 
 
 -7   4   4       36.88       23.03     10.47 o 
 
 -6   4   4      238.85      244.51     13.09 o 
  
 -5   4   4      129.69      124.59      9.95 o 
  
 -4   4   4      567.44      542.95     14.67 o 
  
 -3   4   4      954.39      989.64     18.10 o 

 -2   4   4     1080.73     1081.34     17.85 o 
 
 -1   4   4      365.01      369.11     11.00 o
  0   4   4       81.41       78.39      5.27 o 
   
  1   4   4      751.43      740.15     15.21 o 
  
  2   4   4       15.84       22.24      7.07 o 
   
  3   4   4     1168.16     1240.53     20.21 o 
   
  4   4   4      108.67       95.27      9.16 o
  5   4   4        6.52        8.11      9.68 o 
   
  6   4   4       16.95       20.15      9.16 o 
 
  7   4   4       47.84       50.77     11.25 o
  8   4   4      153.69      134.79     14.13 o 
  
  9   4   4       19.68       24.07     12.30 o 
  
 10   4   4        0.00        8.37     12.56 o
 11   4   4        0.06        1.83     14.39 o 
 
 12   4   4        0.01        4.71     14.91 o 
 
-12   5   4        0.26       -2.09     13.61 o 
 
-11   5   4       45.84       60.71     14.39 o 

-10   5   4       54.33       58.09     13.87 o 

 -9   5   4       41.85       37.94     12.04 o 
  
 -8   5   4      297.11      285.61     17.80 o
 -7   5   4       26.73       28.00     10.47 o 
  
 -6   5   4      999.30      943.30     23.60 o 
 
 -5   5   4        0.86       -4.71      8.63 o 

 -4   5   4      792.57      749.20     18.35 o 
  
 -3   5   4      975.52      974.18     19.41 o 
  
 -2   5   4      148.34      136.11      9.69 o 
 
 -1   5   4     1368.78     1439.32     22.59 o 
 
  0   5   4       22.29       30.97      5.44 o 
   
  1   5   4      459.98      496.20     14.67 o
  2   5   4     1662.59     1638.77     24.44 o 
  
  3   5   4     1146.05     1203.57     22.30 o 

  4   5   4      228.95      226.19     12.83 o 
 
  5   5   4       40.50       52.60      9.94 o 

  6   5   4      105.86      109.13     11.78 o 
 
  7   5   4      316.91      300.03     17.80 o
  8   5   4       81.08       82.17     14.39 o 
 
  9   5   4       32.09       10.21     13.08 o 
 
 10   5   4       32.70       23.03     14.39 o 
  
 11   5   4        2.41       -1.05     12.30 o 
 
-11   6   4       37.44       52.07     14.92 o 

-10   6   4       51.18       64.11     15.18 o 
 
 -9   6   4       18.80       22.76     13.08 o 
 
 -8   6   4       19.57       12.30     12.56 o 
 
 -7   6   4        0.39       -0.26     11.25 o 
 
 -6   6   4       48.55       38.99     11.25 o 
  
 -5   6   4     1088.75     1062.52     24.91 o 

 -4   6   4       42.90       35.33      9.94 o 
 
 -3   6   4      292.62      329.38     14.14 o 

 -2   6   4        6.79       17.27      8.37 o 
 
 -1   6   4     1714.17     1733.04     27.06 o 
  
  0   6   4      924.09      941.66     16.39 o
  1   6   4      193.70      198.17     12.30 o 
  
  2   6   4      302.26      286.45     13.09 o 
  
  3   6   4       65.12       52.08     10.47 o 
 
  4   6   4      429.16      470.09     17.02 o 
 
  5   6   4       10.01        7.33     10.47 o 

  6   6   4       28.82       32.45     11.51 o 
  
  7   6   4       64.91       80.34     13.61 o 
 
  8   6   4       28.16       36.37     12.56 o 
  
  9   6   4        4.47        0.78     12.82 o 
  
 10   6   4        7.41       -0.52     13.87 o 
 
 11   6   4        0.50       11.77     13.87 o 

-11   7   4        3.50        3.66     13.61 o 

-10   7   4       51.46       67.25     15.18 o 
 
 -9   7   4       25.09       20.41     13.87 o 

 -8   7   4      254.39      243.17     18.58 o 
 
 -7   7   4        7.09       -2.35     11.51 o 

 -6   7   4      439.56      429.70     19.64 o 
 
 -5   7   4       68.48       66.21     12.82 o 
 
 -4   7   4      273.30      304.20     17.02 o 
  
 -3   7   4      102.69      129.28     12.56 o 

 -2   7   4      445.66      447.85     17.02 o
 -1   7   4      109.84      106.52     11.25 o 
   
  0   7   4       17.55       16.88      6.29 o 
  
  1   7   4        8.79        2.09      9.16 o 
 
  2   7   4       84.55       99.45     10.99 o 
  
  3   7   4       10.27       13.08     10.20 o 
  
  4   7   4        0.42        4.19      9.68 o 
  
  5   7   4       26.86       13.61     11.51 o 
  
  6   7   4        0.71        6.02     10.73 o 
 
  7   7   4       59.31       58.35     13.61 o 
  
  8   7   4       97.62       82.96     14.39 o 
  
  9   7   4        0.54       -9.42     13.08 o 
  
 10   7   4        0.02        5.49     12.82 o 
 
-10   8   4        0.41        6.28     14.91 o 
 
 -9   8   4       43.08       32.71     14.39 o 
  
 -8   8   4        0.99        8.37     11.77 o 
  
 -7   8   4       26.71       13.08     13.08 o 

 -6   8   4      381.08      382.78     19.90 o 
 
 -5   8   4      199.14      170.13     15.70 o 
  
 -4   8   4       26.68       24.34     10.99 o 
  
 -3   8   4      717.23      741.46     23.84 o 

 -2   8   4       25.76       17.01     11.78 o 
  
 -1   8   4     1656.55     1646.07     31.76 o
  0   8   4      281.72      257.46     11.38 o 
 
  1   8   4        1.25        3.66     10.20 o 
  
  2   8   4      105.73      120.39     13.09 o 

  3   8   4      304.41      312.85     18.06 o 

  4   8   4       59.15       56.00     12.82 o 
  
  5   8   4      331.27      312.33     19.11 o 

  6   8   4        4.91        5.76     12.30 o 
 
  7   8   4       10.56       25.38     11.51 o 

  8   8   4      107.57      108.87     17.01 o 
  
  9   8   4        0.22       -1.31     14.39 o 
  
 10   8   4       10.92       17.27     16.48 o 
 
 -9   9   4        0.07       -0.52     13.34 o 
 
 -8   9   4        0.01       -1.31     12.82 o 
  
 -7   9   4       44.56       47.62     14.92 o 
 
 -6   9   4      139.10      152.58     16.23 o 
 
 -5   9   4      102.18       88.19     14.39 o 
  
 -4   9   4       97.76       78.77     13.35 o 
 
 -3   9   4       19.82       24.33     11.77 o 
 
 -2   9   4       79.83       48.15     12.56 o 
 
 -1   9   4      953.49      939.86     27.78 o 

  0   9   4      152.95      164.04     10.83 o 
  
  1   9   4      214.79      213.07     16.75 o 
   
  2   9   4       31.44       42.39     12.82 o 
 
  3   9   4       47.57       70.39     14.39 o 
 
  4   9   4        0.04        7.59     11.51 o 
 
  5   9   4       47.04       54.43     13.87 o 
  6   9   4       40.45       33.76     14.13 o 

  7   9   4        5.51        4.19     13.08 o
  8   9   4        2.28        2.35     13.61 o 
   
  9   9   4       43.19       87.14     16.49 o 
  
 -8  10   4        0.56       -3.40     14.13 o
 -7  10   4       51.39       34.02     15.70 o 
  
 -6  10   4       16.62       25.12     12.82 o 

 -5  10   4       50.08       81.38     15.70 o 
 
 -4  10   4       10.09       13.08     12.30 o 

 -3  10   4        0.66       -2.09     10.99 o 
  
 -2  10   4       36.64       36.63     12.82 o 
  
 -1  10   4       30.50       25.38     13.35 o 
  
  0  10   4       36.70       40.56      8.97 o 
 
  1  10   4       18.39       28.78     12.56 o 
   
  2  10   4      110.49      146.81     16.23 o 
  
  3  10   4       19.52       10.20     12.56 o 
 
  4  10   4       57.99       70.13     14.39 o 
   
  5  10   4       55.85       63.06     13.87 o 
 
  6  10   4        8.58       -3.40     14.65 o 
 
  7  10   4       11.35        2.35     13.34 o 
   
  8  10   4        1.26        8.11     14.91 o 
  
 -7  11   4       53.75       51.81     17.79 o 

 -6  11   4       16.99       12.30     14.39 o 
 
 -5  11   4        0.73       -2.62     14.13 o 
 
 -4  11   4       27.30       27.21     14.13 o 

 -3  11   4        2.42        1.31     13.61 o 
 
 -2  11   4       73.21       63.85     15.96 o 

 -1  11   4        2.26       -5.49     12.56 o 
  
  0  11   4       65.92       52.24     10.73 o 
 
  1  11   4       97.88      121.43     16.22 o 
   
  2  11   4      103.64      109.13     15.96 o 
   
  3  11   4       10.12       13.08     14.13 o 
  
  4  11   4        5.28        8.90     14.13 o 
 
  5  11   4        9.74       19.36     14.39 o 
 
  6  11   4        5.54        4.71     15.44 o 

 -5  12   4       10.17       28.26     15.96 o 
 
 -4  12   4       42.61       40.04     16.75 o 

 -3  12   4        3.40        2.88     12.82 o
 -2  12   4        2.54        2.35     12.82 o 

 -1  12   4       10.67       14.13     13.87 o 
  
  0  12   4       26.23       35.09      9.95 o 
  
  1  12   4        0.68        5.76     12.30 o 
  
  2  12   4        0.00        2.35     14.13 o 
  
  3  12   4       20.33       11.51     15.70 o 
 
  4  12   4       19.92       25.38     15.70 o 
 
  5  12   4        5.79        8.11     13.61 o 

 -2  13   4        0.04       -3.92     15.18 o
 -1  13   4        0.43        8.63     15.18 o 
   
  0  13   4        0.61        6.06     10.82 o 

  1  13   4       12.38       31.14     15.96 o 
 
-12   1   5       48.55       70.39     16.22 o 

-11   1   5       27.15       29.57     13.08 o 

-10   1   5      168.39      205.72     15.97 o 
 
 -9   1   5       17.61       39.51     13.08 o 

 -8   1   5       59.72       49.46     11.51 o 
  
 -7   1   5      382.20      361.90     15.45 o 

 -6   1   5      547.44      535.25     16.24 o 

 -5   1   5      178.22      195.81      9.95 o 

 -4   1   5        0.27        4.71      6.28 o
 -3   1   5     4741.42     4703.64     32.71 o 
  
 -2   1   5       68.17       52.87      6.28 o 
  
 -1   1   5     1788.45     1742.54     18.46 o 
  
  0   1   5     1930.11     1961.52     22.69 o 
 
  1   1   5     2632.38     2687.50     23.54 o 
  
  2   1   5        0.31       -2.35      5.76 o 
 
  3   1   5      511.54      577.65     13.37 o
  4   1   5      347.69      355.15     11.79 o 
 
  5   1   5       36.12       33.76      8.11 o 
 
  6   1   5       56.45       51.29      8.90 o 
  
  7   1   5      546.23      521.26     18.60 o 
  
  8   1   5       35.32       42.91     11.51 o 
 
  9   1   5        2.27       -3.40     10.20 o 
 
 10   1   5        8.68        8.90     12.30 o 
 
 11   1   5        6.02        4.71     13.34 o 

 12   1   5        1.53        9.42     14.13 o 

-12   2   5        0.05       -1.83     13.34 o 

-11   2   5       27.76       33.23     13.34 o 

-10   2   5      146.20      158.34     16.49 o 
 
 -9   2   5       49.36       51.29     12.56 o 
  
 -8   2   5      440.95      434.70     19.12 o 
 
 -7   2   5     1290.14     1277.10     25.97 o 

 -6   2   5      760.81      713.72     18.09 o 
 
 -5   2   5      153.81      174.07     10.21 o 

 -4   2   5      600.30      655.54     14.68 o 
  
 -3   2   5      464.73      497.90     12.32 o 
  
 -2   2   5      376.09      382.28     10.48 o 
 
 -1   2   5     1337.41     1356.12     17.36 o 
   
  0   2   5        1.60        1.84      3.79 o 
   
  1   2   5     1321.98     1388.69     17.88 o 
 
  2   2   5     1488.70     1450.15     18.94 o 
  
  3   2   5      256.46      284.38     10.74 o 

  4   2   5        0.58        5.23      7.33 o 
 
  5   2   5       85.26       83.75      9.42 o 
  
  6   2   5       67.78       49.98      9.68 o 
  
  7   2   5       37.19       28.78     10.47 o 
  
  8   2   5       49.22       78.24     13.08 o 
   
  9   2   5       37.71       32.97     12.04 o 

 10   2   5       12.55       27.47     12.56 o 
  
 11   2   5        1.95        0.26     12.82 o 
  
 12   2   5        0.00        3.40     13.61 o 
 
-12   3   5        0.33        3.14     13.34 o 
 
-11   3   5       47.52       50.50     14.65 o 

-10   3   5        2.02       -0.78     11.77 o 
  
 -9   3   5      629.51      647.49     23.57 o 
  
 -8   3   5       29.82       20.67     11.51 o 
  
 -7   3   5      345.12      339.60     15.45 o
 -6   3   5        0.45       -2.09      8.37 o 
 
 -5   3   5     1578.48     1664.70     25.21 o 
 
 -4   3   5      325.51      278.65     12.83 o 
  
 -3   3   5     5965.83     6365.96     42.34 o 
 
 -2   3   5       47.97       38.21      6.54 o 
 
 -1   3   5      241.86      247.73      9.17 o 
  
  0   3   5      126.20      110.83      5.46 o 
 
  1   3   5      329.13      314.59     10.48 o 
 
  2   3   5        1.38        3.66      6.80 o 
  
  3   3   5        2.24        0.26      6.80 o 

  4   3   5      137.60      144.22      9.68 o 
  
  5   3   5      330.33      320.77     13.62 o 

  6   3   5       90.70       90.03     11.51 o 
  
  7   3   5      124.08      153.10     13.61 o 
 
  8   3   5      133.62      116.46     13.35 o 
   
  9   3   5        0.96       -0.52     11.25 o 
 
 10   3   5       23.98       17.53     13.08 o 
  
 11   3   5       13.12        7.06     13.34 o 
 
 12   3   5        7.57        7.59     15.18 o 

-12   4   5        3.83       12.56     13.87 o 
 
-11   4   5        0.00       -3.92     12.82 o 

-10   4   5        6.47       -3.66     11.77 o 
 
 -9   4   5      424.41      433.07     20.42 o 
 
 -8   4   5       23.20       25.38     10.99 o 
 
 -7   4   5      333.36      319.94     16.23 o
 -6   4   5      417.72      394.92     15.71 o 

 -5   4   5        6.02       10.99      8.11 o
 -4   4   5        4.38        0.78      7.06 o 
  
 -3   4   5       58.40       62.55      7.85 o 
 
 -2   4   5        0.47       -0.52      6.54 o 
  
 -1   4   5      555.31      547.24     14.15 o 
  
  0   4   5     2193.25     2247.90     32.40 o 
  
  1   4   5      117.51      134.01      9.16 o 
 
  2   4   5      580.09      550.88     14.68 o 
   
  3   4   5      324.71      357.20     13.09 o 
  
  4   4   5       31.99       33.49      8.90 o 
  
  5   4   5      226.92      254.45     13.87 o 
   
  6   4   5       85.50       76.68     11.25 o 
   
  7   4   5        7.04        4.71     10.47 o 
  
  8   4   5        0.28        0.00     11.51 o 
 
  9   4   5        0.03       -0.26     11.77 o 
  
 10   4   5       19.02       31.66     13.34 o 
 
 11   4   5       70.85       86.62     16.22 o 

-12   5   5       39.88       45.01     16.49 o 
 
-11   5   5       14.88       16.75     13.87 o 

-10   5   5        5.72        0.52     11.77 o 

 -9   5   5       39.70       34.28     12.82 o 
 
 -8   5   5       12.96       25.90     11.77 o 

 -7   5   5      177.69      180.60     14.40 o
 -6   5   5        1.11       -0.52      9.68 o 

 -5   5   5       71.38       56.26     10.21 o
 -4   5   5        0.70        3.40      8.11 o 
 
 -3   5   5      659.89      738.26     18.34 o 

 -2   5   5      323.58      337.03     12.83 o 
 
 -1   5   5       21.20       16.75      7.59 o 

  0   5   5     1088.94     1123.45     14.66 o 
  
  1   5   5        0.46        3.66      7.06 o 
 
  2   5   5       84.32       97.09     10.21 o 
 
  3   5   5      208.11      200.00     11.78 o 
  
  4   5   5        7.97        3.92      9.16 o 
  
  5   5   5        7.70        2.09      9.16 o
  6   5   5      146.65      159.92     14.13 o 
  
  7   5   5       23.67       33.23     13.34 o 
 
  8   5   5      145.33      176.66     16.75 o 
 
  9   5   5        6.97       16.22     13.61 o 
 
 10   5   5       85.13       58.09     15.96 o 
  
 11   5   5        4.00       -1.05     14.39 o
-11   6   5        0.48        0.78     14.13 o 

-10   6   5        0.64       -1.83     13.08 o 
  
 -9   6   5       51.32       54.17     14.13 o 

 -8   6   5       74.13       63.59     13.08 o 
 
 -7   6   5        5.87        0.26     12.30 o 

 -6   6   5       15.12       22.50     11.25 o 
  
 -5   6   5      271.55      302.89     15.71 o 
 
 -4   6   5      393.22      374.47     16.24 o 
 
 -3   6   5        1.69        7.06      9.42 o 
 
 -2   6   5      499.53      497.18     16.76 o
 -1   6   5      766.84      786.89     19.92 o 
  
  0   6   5      205.21      197.81     12.96 o 
   
  1   6   5      257.81      264.69     13.09 o 
  
  2   6   5       47.45       41.35      9.16 o 
  
  3   6   5       90.08       81.91     10.47 o 
  
  4   6   5      238.99      238.48     14.66 o 
  
  5   6   5       67.24       69.35     11.78 o 
 
  6   6   5      164.85      190.02     14.92 o 
 
  7   6   5        3.94       -0.26     11.51 o 
   
  8   6   5        2.82       10.99     11.25 o 
 
  9   6   5       15.28        7.33     13.08 o 

 10   6   5       15.17       12.56     13.61 o 

 11   6   5        3.65       -1.05     15.18 o 

-11   7   5       19.76       16.48     14.39 o 
 
-10   7   5        0.07      -11.77     13.61 o 
  
 -9   7   5       12.77       34.02     14.39 o 
  
 -8   7   5       35.38       37.42     13.87 o 
 
 -7   7   5       77.50       70.13     13.08 o 

 -6   7   5      301.30      281.69     19.37 o 
  
 -5   7   5      116.04       94.22     13.87 o 

 -4   7   5     2016.42     1991.68     35.72 o 
 
 -3   7   5      472.69      482.42     18.86 o 
 
 -2   7   5        5.23        3.66     10.47 o 
 
 -1   7   5      110.88      113.85     11.78 o 
 
  0   7   5      145.98      126.69      8.51 o 
 
  1   7   5      337.15      327.30     14.92 o 
 
  2   7   5       24.26       14.92      9.68 o 
 
  3   7   5        1.26       -3.40     10.20 o 
 
  4   7   5       82.64       86.36     12.56 o 
 
  5   7   5      134.82      166.98     15.44 o 
  
  6   7   5       34.27       36.37     12.04 o 
 
  7   7   5        2.52        6.02     10.99 o 

  8   7   5        2.76        2.62     13.08 o 
 
  9   7   5       32.65       41.87     13.87 o 
 
 10   7   5        0.00       -4.45     14.13 o
-10   8   5       15.37       15.96     15.70 o 
  
 -9   8   5        3.24        7.59     12.82 o
 -8   8   5       37.21       47.62     14.39 o 

 -7   8   5        2.00        6.02     12.82 o 
 
 -6   8   5       80.10       98.13     14.39 o 
  
 -5   8   5        0.00      -10.99     12.56 o 
 
 -4   8   5       13.63       29.57     12.56 o 

 -3   8   5       35.26       30.09     14.39 o 

 -2   8   5      280.57      285.61     18.06 o 

 -1   8   5      235.40      194.76     16.49 o 
  
  0   8   5      188.09      188.24     10.64 o
  1   8   5        2.11        0.52     10.73 o 
  
  2   8   5        0.25       -7.59     10.47 o 
 
  3   8   5       16.72       17.79     11.25 o 
  
  4   8   5       91.28       95.78     14.13 o 
   
  5   8   5      105.83      109.39     15.70 o 
   
  6   8   5       11.56        6.80     12.30 o 
  
  7   8   5       35.30       41.87     14.13 o 
 
  8   8   5        0.02       -5.76     12.82 o 
 
  9   8   5        0.14        6.02     14.39 o 
 
 -9   9   5       31.09       38.99     15.70 o 
  
 -8   9   5        1.96       11.25     12.56 o 

 -7   9   5       30.56       26.69     14.39 o 

 -6   9   5      105.03      122.47     16.23 o 
 
 -5   9   5        3.54        3.14     11.25 o 
 
 -4   9   5      241.49      260.45     16.75 o 
  
 -3   9   5        3.94       14.65     10.20 o 
 
 -2   9   5        4.89       10.99     11.77 o 

 -1   9   5      143.59      134.26     17.01 o 
   
  0   9   5        5.46        4.51      8.42 o 
  
  1   9   5        8.14       18.84     11.51 o 
  
  2   9   5       58.20       57.57     12.82 o 
 
  3   9   5        0.05       -0.52     13.34 o 
   
  4   9   5      220.53      189.50     16.75 o
  5   9   5       25.18       25.38     12.82 o 
  
  6   9   5       14.80        8.37     13.34 o 
 
  7   9   5        0.01       -2.35     13.61 o 

  8   9   5       31.37       25.90     16.48 o 
 
 -8  10   5        3.24       -0.26     14.39 o 
 
 -7  10   5       13.52       14.39     14.91 o 
 
 -6  10   5       11.08       14.65     13.34 o 
 
 -5  10   5       45.04       59.66     15.96 o 
 
 -4  10   5       26.09       29.31     13.34 o 
 
 -3  10   5        6.47       21.98     12.56 o 
  
 -2  10   5       31.44       38.73     12.82 o 

 -1  10   5      144.91      139.76     16.49 o 
   
  0  10   5        2.65        5.61      8.32 o 
 
  1  10   5       11.86       15.18     12.56 o 

  2  10   5        0.84       -1.31     12.30 o 
  
  3  10   5        9.42        2.88     13.08 o 
  
  4  10   5      121.55       99.97     16.23 o 

  5  10   5       27.81       18.84     14.91 o 
 
  6  10   5       64.46       63.59     15.44 o 

  7  10   5       13.87        7.06     14.13 o 

 -7  11   5       13.39       11.77     15.18 o 
 
 -6  11   5        3.27       -3.14     15.18 o 
 
 -5  11   5        4.36       12.30     14.13 o 
 
 -4  11   5        2.72        0.52     13.08 o 
  
 -3  11   5        1.45       14.91     13.87 o 
  
 -2  11   5       26.83       37.68     14.13 o 
  
 -1  11   5        0.04        6.54     13.87 o 

  0  11   5        4.36        1.44      9.81 o
  1  11   5       28.45       38.73     15.18 o 
 
  2  11   5        1.03       -0.52     13.08 o 
 
  3  11   5       64.95       68.04     16.75 o 
  
  4  11   5       15.57       10.47     14.65 o 
 
  5  11   5        0.05       -1.05     13.61 o 
 
  6  11   5       28.21       23.55     15.96 o 
 
 -5  12   5        9.35        1.57     15.44 o 
  
 -4  12   5        1.18       -3.92     14.13 o 

 -3  12   5        0.55        9.16     14.13 o 
 
 -2  12   5       20.32       16.75     15.70 o 
 
 -1  12   5       14.29       20.93     13.87 o 

  0  12   5        0.74        0.25      9.68 o 
 
  1  12   5        1.51        1.31     14.39 o 
 
  2  12   5        0.04       -2.35     13.61 o 
  
  3  12   5       18.15       25.38     15.44 o 
  
  4  12   5        5.42        5.76     15.44 o 
 
  0  13   5       28.89       25.74     11.74 o 

-12   0   6       11.30       16.75     13.87 o 

-11   0   6       31.47       48.41     13.35 o 

-10   0   6      184.36      199.96     16.23 o 

 -9   0   6      268.46      276.70     18.06 o 
  
 -8   0   6      464.59      430.79     18.86 o 
 
 -7   0   6      573.78      523.92     18.60 o 
 
 -6   0   6      857.19      890.31     20.45 o 

 -5   0   6      748.95      712.01     16.78 o 
  
 -4   0   6     4914.56     4769.12     37.41 o 

 -3   0   6      582.93      581.70     13.11 o 

 -2   0   6     1041.92     1091.96     16.54 o
 -1   0   6        3.70        0.26      5.76 o 
   
  0   0   6     5596.06     5756.92     25.13 o 
 
  1   0   6     3480.19     3492.52     28.35 o 
   
  2   0   6     1661.31     1710.93     21.05 o 
  
  3   0   6        3.99        5.76      6.54 o 
 
  4   0   6       20.62       17.27      7.85 o 
  
  5   0   6     2237.76     2215.54     29.99 o 

  6   0   6        6.34        4.45      8.63 o
  7   0   6       85.88       89.50     12.04 o 
   
  8   0   6       41.04       34.80     12.30 o 
 
  9   0   6       11.18        1.31     11.77 o 

 10   0   6        4.66        6.28     11.77 o 

 11   0   6       55.29       87.14     17.53 o 
  
 12   0   6       59.43       48.93     16.49 o 

-12   1   6        8.26        6.80     13.08 o 

-11   1   6       26.96       20.15     13.08 o 
 
-10   1   6       23.57       22.24     12.04 o 

 -9   1   6      800.44      837.38     25.68 o 
 
 -8   1   6       22.17       24.60     11.25 o 
 
 -7   1   6        0.53        3.66      9.94 o 
 
 -6   1   6       45.33       49.72      9.68 o 

 -5   1   6      387.79      395.48     13.62 o
 -4   1   6     1541.28     1621.67     22.86 o 
 
 -3   1   6      481.22      505.23     13.10 o 

 -2   1   6      516.47      562.51     12.58 o 
  
 -1   1   6      177.99      180.40      8.38 o 
   
  0   1   6      763.56      778.51     10.02 o 
 
  1   1   6       17.19       29.57      6.28 o 
 
  2   1   6     2035.99     2035.98     23.44 o 
  
  3   1   6     1209.63     1229.41     19.96 o 
  
  4   1   6     1875.45     1893.67     26.03 o 
  
  5   1   6        2.83        6.54      8.37 o 
  
  6   1   6        6.52        4.71      8.37 o 

  7   1   6      377.68      394.60     17.54 o 
   
  8   1   6      210.16      230.60     15.71 o 
 
  9   1   6       30.51       29.05     12.56 o
 10   1   6       19.66       25.64     13.34 o 
 
 11   1   6        0.50       -1.83     13.08 o 
 
 12   1   6        0.00       -0.78     14.65 o
-12   2   6       11.50        9.68     14.39 o 

-11   2   6        3.88       12.56     12.04 o 

-10   2   6       14.13       14.39     12.82 o 

 -9   2   6      372.77      340.36     19.64 o 
 
 -8   2   6       66.01       86.88     13.08 o 

 -7   2   6       37.14       31.14     11.78 o 
 
 -6   2   6      487.31      466.24     16.50 o 
 
 -5   2   6      163.30      178.00     11.26 o 
 
 -4   2   6     1048.14     1060.86     19.94 o 

 -3   2   6      502.83      501.30     13.63 o 
  
 -2   2   6        1.61        6.02      6.02 o 

 -1   2   6       61.81       54.17      6.80 o 
 
  0   2   6       15.94       24.57      4.24 o 
  
  1   2   6       86.04       84.54      7.59 o 
  
  2   2   6     1581.78     1583.87     21.82 o 
 
  3   2   6     2451.61     2437.66     27.93 o 
  
  4   2   6     1734.35     1653.78     24.97 o 
  
  5   2   6      127.06      127.72     10.47 o 
 
  6   2   6        3.53        6.54      9.42 o 
 
  7   2   6      158.10      153.90     14.13 o 

  8   2   6        0.00        4.97     10.20 o 
   
  9   2   6        0.30        4.97     10.47 o 
 
 10   2   6        3.86        7.06     12.30 o 

 11   2   6       13.42       26.95     13.34 o 
 
 12   2   6        2.80       -2.35     14.65 o 
 
-12   3   6       43.81       56.00     15.70 o 
 
-11   3   6       33.04       14.13     14.13 o
-10   3   6       81.24       88.71     13.87 o 

 -9   3   6       57.23       65.42     13.35 o 
 
 -8   3   6        0.48        1.05     10.73 o 
  
 -7   3   6       15.82       18.05     10.73 o 

 -6   3   6        6.69       17.79      9.42 o 
 
 -5   3   6      456.57      468.86     15.72 o 
 
 -4   3   6      853.91      948.98     19.67 o 

 -3   3   6      209.41      181.43     10.21 o 
  
 -2   3   6        7.33        9.94      6.54 o 
 
 -1   3   6      301.48      261.64     10.74 o 
 
  0   3   6      391.32      383.12      8.43 o 
   
  1   3   6      224.25      206.59     10.21 o 

  2   3   6      374.54      342.61     12.05 o 
 
  3   3   6       48.07       38.99      7.85 o 
  
  4   3   6      222.92      234.57     12.30 o 

  5   3   6       47.15       45.53      9.68 o 
  
  6   3   6      271.32      274.62     15.45 o 
 
  7   3   6      298.05      308.66     17.02 o 
  
  8   3   6       47.73       39.77     12.30 o 

  9   3   6       42.54       45.01     13.08 o 
 
 10   3   6       79.07       89.76     14.92 o 
  
 11   3   6       10.12        4.19     13.61 o 

-12   4   6        5.35        1.57     13.61 o 

-11   4   6        6.68        6.80     13.61 o 
 
-10   4   6      108.79      120.90     15.70 o 
 
 -9   4   6        6.24        5.49     13.08 o 
 
 -8   4   6        7.07        0.78     11.25 o
 -7   4   6       27.84       30.09     11.51 o 
 
 -6   4   6      278.76      279.08     14.40 o 
 
 -5   4   6        0.34        3.92      7.85 o
 -4   4   6       99.52      102.33      9.42 o 
  
 -3   4   6      350.27      372.40     13.62 o 
 
 -2   4   6     1642.31     1672.45     24.18 o 
  
 -1   4   6      542.11      566.02     14.94 o 
 
  0   4   6      699.40      710.05     11.86 o 
 
  1   4   6       21.21       24.86      7.85 o 

  2   4   6      312.50      336.76     13.36 o 
  
  3   4   6      110.24      112.28      9.95 o
  4   4   6       43.88       52.86      9.68 o 
  
  5   4   6       24.73       21.98     10.21 o 
  
  6   4   6       30.71       34.80     10.47 o 
  
  7   4   6       28.58       36.11     12.30 o 
   
  8   4   6        7.20        6.54     11.77 o 
   
  9   4   6       54.44       73.79     14.39 o 
  
 10   4   6        2.80       -0.78     13.08 o 
 
 11   4   6        0.00        2.35     14.39 o 
 
-11   5   6       28.64       40.56     14.91 o 

-10   5   6       11.36       29.83     12.30 o 
 
 -9   5   6        4.93        4.71     12.04 o 

 -8   5   6      338.80      342.70     19.37 o 
 
 -7   5   6       93.59      103.11     13.08 o 
  
 -6   5   6      192.71      215.94     14.92 o 
 
 -5   5   6      149.34      127.99     12.04 o 
 
 -4   5   6      242.77      255.77     13.88 o 
  
 -3   5   6      311.79      297.98     14.14 o 
 
 -2   5   6      143.81      119.09     10.47 o 
  
 -1   5   6      949.57      984.03     20.46 o 
   
  0   5   6       68.52       62.70      6.47 o 
  
  1   5   6        0.43        3.14      7.59 o 
   
  2   5   6     1054.25     1123.69     22.56 o 
   
  3   5   6        2.87       -2.35      8.37 o 
 
  4   5   6       11.74       11.77      9.68 o 
 
  5   5   6      453.18      464.32     18.07 o 

  6   5   6       43.72       55.74     12.30 o 
   
  7   5   6      654.03      632.07     24.10 o 
  
  8   5   6      296.54      328.27     19.63 o 
 
  9   5   6        5.10       14.13     12.30 o 
 
 10   5   6        4.14        6.02     13.34 o 

 11   5   6        0.10       13.61     12.82 o 

-11   6   6        1.52       10.47     14.13 o 
 
-10   6   6        0.44       -2.35     13.87 o 
 
 -9   6   6       41.41       38.99     12.82 o 
  
 -8   6   6        6.06        4.19     10.99 o 
 
 -7   6   6      207.14      232.69     17.01 o 
 
 -6   6   6      307.13      339.29     17.54 o 
 
 -5   6   6       69.30       67.78     12.04 o 
  
 -4   6   6        0.05       -1.05      9.94 o 
  
 -3   6   6      309.86      293.77     15.71 o 

 -2   6   6      337.09      308.72     15.19 o 
 
 -1   6   6       36.56       23.55     10.73 o 
  
  0   6   6       37.57       22.94      6.10 o 
 
  1   6   6      954.21      976.96     22.29 o 
  
  2   6   6       91.23       88.72     10.47 o 
  
  3   6   6        0.07        0.78      9.42 o 
  
  4   6   6       55.17       70.92     11.25 o 
 
  5   6   6       24.11       29.04     10.99 o 
  
  6   6   6       47.20       48.15     12.82 o 
  
  7   6   6      145.42      125.36     16.49 o 
  
  8   6   6        2.79       -4.45     13.87 o 
 
  9   6   6       82.61       75.63     16.49 o 
 
 10   6   6        6.12        3.66     13.61 o 

-10   7   6       10.71        9.94     13.61 o 
 
 -9   7   6        0.55       -2.09     12.04 o 
 
 -8   7   6        9.72       10.47     12.82 o 
  
 -7   7   6       32.26       23.81     11.51 o 

 -6   7   6      630.86      619.73     24.36 o 
  
 -5   7   6      237.90      224.07     17.28 o 
 
 -4   7   6       37.69       48.93     13.87 o 
 
 -3   7   6      170.30      160.97     13.61 o 
  
 -2   7   6       19.64       19.89     10.99 o
 -1   7   6        2.55        7.33     10.99 o 
   
  0   7   6       99.13      105.12      8.60 o 
  
  1   7   6       32.44       45.01     11.25 o 
 
  2   7   6      203.81      221.19     14.66 o 
   
  3   7   6       18.85       19.89     11.77 o 
  
  4   7   6      114.71      125.36     14.39 o 
 
  5   7   6      385.98      415.00     19.64 o 
  
  6   7   6       72.42       56.26     14.13 o 

  7   7   6        0.47        6.02     12.04 o 
   
  8   7   6        2.48       14.13     12.04 o 
   
  9   7   6        0.35        6.80     14.13 o 

 10   7   6        1.90       -0.26     14.13 o 
 
-10   8   6        9.38        2.62     14.39 o
 -9   8   6        8.65        1.31     13.87 o 
 
 -8   8   6        0.15       -4.97     12.30 o 

 -7   8   6       53.12       52.60     14.13 o 
 
 -6   8   6        2.29        4.19     11.51 o 
 
 -5   8   6      108.22       99.45     14.39 o 

 -4   8   6       22.34       15.44     12.82 o 
  
 -3   8   6      850.85      901.18     26.47 o 

 -2   8   6       58.21       47.10     13.61 o 

 -1   8   6      180.76      173.27     15.97 o 

  0   8   6       91.11       73.77      9.16 o 
 
  1   8   6       26.48       30.62     10.99 o 
 
  2   8   6      199.55      228.51     16.23 o 
   
  3   8   6        0.50       13.87     11.51 o 
  
  4   8   6        0.03       -9.42     11.77 o 
   
  5   8   6      356.15      336.16     20.94 o 

  6   8   6       29.33       28.00     12.56 o 
  
  7   8   6       11.37        7.59     13.08 o 
  
  8   8   6        2.14       11.77     12.56 o 
   
  9   8   6        0.47        4.45     14.91 o 
 
 -9   9   6       10.05        4.97     14.91 o 

 -8   9   6        0.19        3.40     13.61 o 
  
 -7   9   6       35.79       43.70     15.18 o 

 -6   9   6       17.05        4.71     12.30 o 
 
 -5   9   6        5.72        8.90     12.30 o 

 -4   9   6       38.71       55.74     12.82 o 
 
 -3   9   6       12.93        8.37     11.77 o 
 
 -2   9   6        3.28        3.92      9.94 o 
 
 -1   9   6       43.45       53.38     13.87 o 
 
  0   9   6        9.27       19.71      8.60 o 
 
  1   9   6      102.96       88.45     14.39 o 
 
  2   9   6       16.16        9.42     12.56 o 
 
  3   9   6      113.97      122.22     15.18 o 
  
  4   9   6        4.54       -7.85     12.82 o 
 
  5   9   6       13.14        5.49     12.04 o 
  
  6   9   6       48.19       56.00     15.18 o 
  
  7   9   6        8.13        8.37     14.13 o 
 
  8   9   6        0.28        7.06     13.08 o 
  
 -8  10   6       16.67       24.86     15.96 o 
  
 -7  10   6        4.52       13.87     14.13 o 
 
 -6  10   6        3.33        7.33     13.61 o 
 
 -5  10   6        8.20       11.51     13.61 o 
 
 -4  10   6       43.87       44.75     15.44 o 

 -3  10   6        8.42        8.37     12.04 o 

 -2  10   6        1.38        0.00     12.04 o 
 
 -1  10   6      195.20      167.51     16.75 o 
  
  0  10   6       66.82       50.19      9.97 o 
   
  1  10   6       42.27       28.00     12.82 o 
   
  2  10   6        2.40       12.04     11.77 o 
  
  3  10   6        4.78        1.57     12.30 o 
 
  4  10   6       13.00       20.67     14.39 o 
 
  5  10   6       68.85       59.66     16.49 o 
  
  6  10   6        3.63        4.97     13.61 o 
   
  7  10   6        5.43        7.33     15.18 o 
  
 -6  11   6        5.25        7.59     14.39 o 
 
 -5  11   6        8.54        6.80     14.13 o 

 -4  11   6       34.12       56.52     15.96 o 
 
 -3  11   6        0.84        4.71     13.61 o 

 -2  11   6        5.41       -3.66     12.82 o
 -1  11   6        3.53       -0.52     13.34 o 
 
  0  11   6      188.05      175.16     14.07 o 
  
  1  11   6        0.13        0.26     13.87 o 
  
  2  11   6       20.51       40.03     14.13 o 
  
  3  11   6       32.43       47.89     14.39 o 
   
  4  11   6        2.47        1.05     13.61 o 
  
  5  11   6        0.06       -2.62     14.91 o 
  
  6  11   6       11.02       11.51     15.70 o 
 
 -4  12   6        7.18        3.14     14.65 o 
 
 -3  12   6        6.52       -5.49     15.44 o 

 -2  12   6       73.48       78.50     17.53 o 
 
 -1  12   6        0.96        1.83     14.13 o 
 
  0  12   6       11.54       16.65     13.34 o 
   
  1  12   6       38.56       46.05     16.75 o 
   
  2  12   6        1.67       -3.92     14.91 o 
   
  3  12   6        7.02       16.75     15.96 o 
  
  4  12   6        0.68        6.54     16.22 o 

-12   1   7       54.53       42.65     16.22 o 

-11   1   7        6.51       11.51     12.56 o 
 
-10   1   7       58.18       48.67     13.35 o 
  
 -9   1   7        0.24        2.88     12.30 o 
 
 -8   1   7      891.16      810.59     25.42 o 
 
 -7   1   7      841.75      869.07     23.59 o 
  
 -6   1   7     1375.65     1280.37     25.19 o 
 
 -5   1   7       20.13       16.49      8.11 o 
 
 -4   1   7        3.78        4.97      7.06 o 

 -3   1   7      463.14      509.85     13.89 o 

 -2   1   7       14.75       13.08      6.80 o 
  
 -1   1   7     2728.07     2773.32     27.45 o 
   
  0   1   7     4009.53     4103.42     23.61 o 
   
  1   1   7     2182.33     2335.22     25.82 o 
   
  2   1   7     6004.85     5714.24     41.52 o 
   
  3   1   7     3078.30     3070.25     32.45 o 
  
  4   1   7      119.39      118.30     10.99 o 
  
  5   1   7        4.00        4.71      8.63 o 
  
  6   1   7       46.98       48.41      9.94 o 
 
  7   1   7       32.67       29.57     12.04 o 
  
  8   1   7       46.23       66.99     13.08 o 
   
  9   1   7        4.50        3.92     11.77 o 
  
 10   1   7       32.71       45.01     13.61 o 
 
 11   1   7        0.01        1.05     13.34 o 

-12   2   7        1.60        6.54     13.08 o 

-11   2   7        1.06       16.22     12.04 o 

-10   2   7       21.85       27.47     12.82 o 
 
 -9   2   7      199.20      218.03     17.54 o 
  
 -8   2   7      486.97      493.64     21.47 o 
  
 -7   2   7      719.46      706.39     22.01 o 
  
 -6   2   7       22.15       19.10      8.90 o 
  
 -5   2   7      547.49      563.53     16.77 o 
 
 -4   2   7      970.38      897.82     19.41 o 
  
 -3   2   7     4035.91     4280.63     37.56 o 
  
 -2   2   7      742.03      759.12     16.26 o 
 
 -1   2   7     1608.77     1606.47     22.09 o 
 
  0   2   7      538.19      529.43      9.82 o 
  
  1   2   7      115.02      108.89      8.90 o 
  
  2   2   7       40.85       41.61      8.37 o 
  
  3   2   7     3082.15     3067.78     33.49 o 
  
  4   2   7      254.56      285.11     13.88 o 
  
  5   2   7      888.65      926.71     22.28 o 
 
  6   2   7        3.60        6.02      9.68 o 
   
  7   2   7      171.75      176.41     15.44 o 
  
  8   2   7       35.99       41.34     12.56 o 
 
  9   2   7       22.99       23.03     12.04 o 
 
 10   2   7        8.21       10.20     13.34 o 
 
 11   2   7        4.80       19.89     13.08 o 

-12   3   7       11.60       23.81     14.91 o 

-11   3   7       48.65       47.36     14.39 o 

-10   3   7       12.65       23.81     12.82 o 
 
 -9   3   7       23.24       16.48     12.82 o 
 
 -8   3   7       33.49       25.91     10.99 o 
 
 -7   3   7      265.56      247.65     15.45 o 
 
 -6   3   7     1053.99     1049.63     24.39 o 
 
 -5   3   7       75.60       92.12     10.21 o 
 
 -4   3   7      188.54      206.28     11.78 o 

 -3   3   7      123.00      119.35     10.21 o 
  
 -2   3   7      215.09      215.99     10.73 o 
 
 -1   3   7      247.54      271.79     11.26 o 
 
  0   3   7      167.65      161.15      7.03 o 
 
  1   3   7        0.28        4.45      7.06 o 
 
  2   3   7       23.85       25.64      7.85 o 
  
  3   3   7      565.27      532.41     15.98 o 
  
  4   3   7      400.12      421.38     15.71 o 
  
  5   3   7      127.35      126.15     12.04 o 
  
  6   3   7      766.31      792.13     22.54 o 
  
  7   3   7        2.77        6.02     10.73 o 
  
  8   3   7       38.48       39.77     12.82 o 
  
  9   3   7       47.77       39.77     13.61 o 
  
 10   3   7        1.45        4.19     13.34 o 
  
 11   3   7       30.96       20.41     14.91 o 
 
-12   4   7       16.15       25.12     16.48 o 

-11   4   7       25.24       18.84     14.65 o 
 
-10   4   7       22.38       29.83     13.61 o 
 
 -9   4   7      228.60      241.07     17.80 o 
 
 -8   4   7        4.05        4.45     10.20 o 
 
 -7   4   7        5.18        4.45     10.99 o 
  
 -6   4   7       46.58       59.66     11.51 o 
  
 -5   4   7        4.65        7.33      8.37 o 
 
 -4   4   7      743.63      699.25     19.13 o 
 
 -3   4   7     1591.43     1523.03     25.48 o 
  
 -2   4   7      113.28      116.21      9.95 o 
  
 -1   4   7      184.40      161.26     10.47 o 
  
  0   4   7      270.79      275.55      8.61 o 
  
  1   4   7       70.38       71.97      9.16 o 
  
  2   4   7     1329.48     1334.48     23.89 o 
  
  3   4   7        2.33        3.92      8.37 o 
  
  4   4   7      550.67      522.87     18.34 o 
  
  5   4   7      185.26      183.23     14.40 o 
  
  6   4   7       54.42       48.67     12.04 o 
   
  7   4   7       27.85       32.71     12.30 o 
  
  8   4   7        2.52       -5.76     11.51 o 
  
  9   4   7       21.07       34.54     13.08 o 
  
 10   4   7        3.88        4.45     13.61 o 
  
 11   4   7        1.80        6.02     14.13 o 

-11   5   7        3.74        1.31     14.13 o 
 
-10   5   7       11.94       10.73     12.30 o 
 
 -9   5   7       22.83       13.87     13.08 o 
  
 -8   5   7        0.29        0.26     10.99 o 
  
 -7   5   7       71.76       73.01     13.08 o 
 
 -6   5   7        3.24        2.62     10.20 o 
 
 -5   5   7        5.32       10.47      9.68 o 
 
 -4   5   7       57.16       52.08     10.21 o 
 
 -3   5   7      476.95      465.71     17.03 o 
 
 -2   5   7        2.27        2.88      8.90 o 
  
 -1   5   7      200.43      196.07     12.57 o 
   
  0   5   7       14.87       12.74      6.10 o 
  
  1   5   7      255.74      264.43     13.35 o 
 
  2   5   7       21.57       31.66      8.90 o 
   
  3   5   7       17.41       11.77      9.42 o 
  
  4   5   7       24.41       25.38      9.94 o 
 
  5   5   7       30.69       22.77     11.78 o 
   
  6   5   7       31.45       27.74     12.82 o 
  
  7   5   7        3.87       10.99     12.82 o 
 
  8   5   7        2.86        3.66     12.82 o 
 
  9   5   7       33.38       26.17     14.39 o 
 
 10   5   7        8.97       10.73     14.13 o 

-11   6   7       10.50       17.01     14.39 o 

-10   6   7       64.40       77.72     16.75 o 
 
 -9   6   7       48.40       65.42     14.13 o 
 
 -8   6   7       37.02       45.01     13.61 o 
  
 -7   6   7       69.78       69.87     12.82 o 
  
 -6   6   7       12.73       14.91     11.77 o 
  
 -5   6   7      138.29      153.37     14.66 o 
  
 -4   6   7      319.97      359.21     17.54 o 
  
 -3   6   7      335.42      397.20     16.76 o 
 
 -2   6   7      191.02      194.75     13.87 o 
 
 -1   6   7      805.03      786.82     21.49 o 
  
  0   6   7       49.61       53.54      7.31 o 
  
  1   6   7      246.79      269.64     15.71 o 
  
  2   6   7       18.47       12.56      9.94 o 
   
  3   6   7       77.92       89.24     12.04 o 
  
  4   6   7        4.65        5.76     10.47 o 
  
  5   6   7        0.62       -6.02     10.73 o 
  
  6   6   7        1.62       -0.26     11.51 o 
   
  7   6   7        1.55        2.09     12.04 o 
  
  8   6   7       18.14       21.19     14.13 o 
  
  9   6   7       22.32       36.63     15.44 o 
  
 10   6   7        2.66        0.00     13.87 o 
 
-10   7   7       21.30       19.62     14.91 o 

 -9   7   7       68.16       75.10     16.22 o 
  
 -8   7   7        1.09       -2.88     12.82 o 
  
 -7   7   7       64.37       62.28     13.87 o 
  
 -6   7   7      370.51      364.44     20.16 o 
 
 -5   7   7      343.85      312.08     20.42 o 

 -4   7   7      200.87      196.57     16.49 o 

 -3   7   7       26.28       29.05     11.51 o 
 
 -2   7   7      283.27      283.52     16.23 o 
  
 -1   7   7      933.97      917.70     25.16 o 
  
  0   7   7       73.57       61.38      8.70 o 
  
  1   7   7      106.53      111.49     13.35 o 
  
  2   7   7      263.00      271.21     16.75 o 
  
  3   7   7      453.29      420.82     20.69 o 
  
  4   7   7       29.67       24.60     12.30 o 
  
  5   7   7       16.50        1.83     13.08 o 
   
  6   7   7      141.95      137.14     16.49 o 
 
  7   7   7      117.93      116.46     16.49 o 
 
  8   7   7        1.26       -7.33     12.56 o 
 
  9   7   7        6.85       15.44     13.87 o 
  
 -9   8   7       38.48       34.02     15.70 o 
 
 -8   8   7        0.24       -0.26     12.56 o 
  
 -7   8   7       36.85       29.83     13.87 o 
  
 -6   8   7       91.26      101.54     14.92 o 
  
 -5   8   7        2.22        7.33     12.30 o 
 
 -4   8   7       32.70       35.33     13.35 o 
 
 -3   8   7       75.94       61.76     13.87 o 
 
 -2   8   7      136.24      114.63     14.92 o 
 
 -1   8   7      193.15      201.02     16.49 o 
  
  0   8   7        9.18        8.37      7.77 o 
  
  1   8   7       63.57       55.48     12.30 o 
  
  2   8   7        9.04        6.28     12.30 o 
  
  3   8   7       53.87       58.62     13.08 o 
  
  4   8   7        3.89        2.88     12.82 o 
  
  5   8   7       17.70        1.31     13.34 o 
  
  6   8   7        0.00       -1.57     13.08 o 
  
  7   8   7        0.99       10.47     12.30 o 
  
  8   8   7        5.85        6.80     14.13 o 
  
  9   8   7       46.68       45.01     17.53 o 
  
 -8   9   7        2.80        2.35     12.30 o 
  
 -7   9   7       26.82       28.52     14.39 o 
 
 -6   9   7       36.59       48.93     13.87 o 

 -5   9   7        0.40       -3.40     12.56 o 
 
 -4   9   7       17.69       26.95     12.56 o 
 
 -3   9   7        0.08       12.04     10.99 o 
 
 -2   9   7       27.96       26.95     12.04 o 
 
 -1   9   7       51.26       52.60     13.35 o 

  0   9   7       39.02       52.87      9.62 o 
 
  1   9   7        0.22       -3.14     12.04 o 
 
  2   9   7       45.86       23.55     13.61 o 
 
  3   9   7       30.76       25.38     14.13 o 
 
  4   9   7      155.98      151.01     17.54 o 
 
  5   9   7        0.02      -13.34     13.34 o 
   
  6   9   7       32.24       40.56     14.92 o 
   
  7   9   7        2.42       -2.09     13.34 o 
  
  8   9   7        4.00        1.83     15.44 o 
 
 -7  10   7       37.20       55.74     16.75 o 

 -6  10   7        7.42       14.39     14.39 o 

 -5  10   7      109.90      131.89     17.53 o 

 -4  10   7       46.29       56.52     14.65 o 
 
 -3  10   7        7.37       -0.26     12.82 o 
 
 -2  10   7       30.35       34.54     13.87 o 
 
 -1  10   7       43.60       39.25     14.39 o 
 
  0  10   7        3.87        9.06      8.97 o 
  
  1  10   7       51.21       51.55     15.44 o 
   
  2  10   7       38.12       31.92     13.61 o 
   
  3  10   7        0.15        4.19     12.30 o 
  
  4  10   7       10.74       15.96     14.39 o 
 
  5  10   7       63.18       49.20     16.22 o 
  
  6  10   7       35.08       35.06     15.70 o 
  
  7  10   7        5.15       16.48     16.48 o 
 
 -6  11   7       20.09       25.38     15.96 o 
 
 -5  11   7        5.20        4.71     14.39 o 
 
 -4  11   7        2.32        8.63     14.13 o 
 
 -3  11   7        2.01        2.62     13.08 o 
 
 -2  11   7       15.38       30.09     14.13 o 
  
 -1  11   7       15.24       13.61     13.87 o 

  0  11   7       24.08       23.69     10.44 o 
  
  1  11   7        4.95        9.16     14.65 o 
   
  2  11   7        1.68       11.77     15.44 o 
   
  3  11   7        9.73       19.62     14.39 o 
  
  4  11   7        0.01       14.91     15.96 o 

  5  11   7       33.93       20.67     16.22 o 
 
 -4  12   7        7.67        8.11     15.18 o 
  
 -3  12   7        5.14       13.61     14.65 o 
 
 -2  12   7        0.33        2.09     14.39 o 

 -1  12   7        1.52        2.09     14.65 o 
  
  0  12   7        1.08       -2.16     10.64 o 
  
  1  12   7        4.95        2.88     15.18 o 
   
  2  12   7       20.61       24.33     16.48 o 

  3  12   7        0.63        0.00     16.22 o 
 
-12   0   8       65.47       94.73     17.27 o 
 
-11   0   8       87.02       82.43     16.49 o 
 
-10   0   8        0.01        1.31     11.25 o 
  
 -9   0   8      144.20      168.28     15.96 o 

 -8   0   8        1.89        3.66     11.25 o 
 
 -7   0   8       25.81       34.02     10.73 o 

 -6   0   8       80.58       46.32      9.94 o 

 -5   0   8      173.97      155.75     11.52 o 
  
 -4   0   8       25.44       14.92      7.85 o 

 -3   0   8      276.67      273.10     11.78 o 

 -2   0   8     1439.80     1553.86     22.85 o 

 -1   0   8     1028.90     1021.36     18.63 o 
  
  0   0   8      594.12      614.80     16.77 o 
  
  1   0   8     1456.33     1382.42     21.81 o 

  2   0   8      724.52      737.44     17.83 o 
 
  3   0   8        0.71        3.66      8.37 o 
   
  4   0   8      153.45      156.00     11.26 o 
  
  5   0   8        6.58       11.25      9.42 o 
  
  6   0   8        0.65        2.09      9.42 o 
   
  7   0   8      725.63      765.01     23.58 o 
  
  8   0   8       30.64       34.80     12.56 o 
  
  9   0   8      345.61      353.16     21.21 o 
 
 10   0   8       30.60       28.78     13.34 o 
 
 11   0   8       12.92        1.83     14.39 o 

-12   1   8       15.11       17.53     14.39 o 
 
-11   1   8        1.90        4.71     12.04 o 
 
-10   1   8        5.48        6.28     12.30 o 

 -9   1   8        0.58       -0.26     10.99 o 

 -8   1   8       59.73       52.34     13.08 o 

 -7   1   8      984.45      872.66     25.43 o 
  
 -6   1   8        0.15        6.54      9.94 o 
 
 -5   1   8      394.99      419.80     15.71 o 
 
 -4   1   8        6.15        5.23      8.11 o 
 
 -3   1   8       12.31       10.47      7.33 o 
 
 -2   1   8      168.44      164.92     10.21 o 
 
 -1   1   8      213.12      213.12     10.47 o 
 
  0   1   8      425.89      467.92      9.82 o 
  
  1   1   8       30.49       33.49      8.11 o 
  
  2   1   8     7958.11     7644.11     52.07 o 
 
  3   1   8     1478.08     1503.09     25.21 o 
 
  4   1   8       38.72       46.06      9.16 o 
 
  5   1   8      106.19      109.92     11.78 o 
  
  6   1   8       20.91       17.79     11.25 o 
  
  7   1   8      100.05       89.50     13.35 o 
  
  8   1   8       71.56       67.78     14.65 o 
  
  9   1   8       12.61        5.76     12.56 o 
 
 10   1   8        6.21        1.31     14.13 o 
 
 11   1   8       15.05       24.33     14.39 o 
 
-12   2   8       26.00       28.00     14.39 o 
 
-11   2   8       48.96       36.11     14.92 o 
 
-10   2   8        0.49        8.11     11.77 o 

 -9   2   8      422.13      455.59     21.99 o 
 
 -8   2   8      117.44      111.23     13.87 o 
 
 -7   2   8      527.99      567.56     21.21 o 
  
 -6   2   8       14.01       15.44      9.94 o 
 
 -5   2   8       43.07       32.97      8.90 o 
 
 -4   2   8        3.39        8.11      8.11 o 
 
 -3   2   8      696.97      739.67     18.35 o 

 -2   2   8      600.04      666.18     16.51 o 
 
 -1   2   8     1074.62     1036.54     19.94 o 
   
  0   2   8        0.06        2.65      5.09 o 

  1   2   8      238.36      241.14     11.52 o 
   
  2   2   8       53.41       40.82      9.42 o 
   
  3   2   8      366.96      366.37     15.19 o 

  4   2   8      230.97      215.45     14.14 o 
  
  5   2   8       23.35       29.57     10.99 o 
  
  6   2   8       29.48       29.83     10.99 o 
 
  7   2   8      261.29      257.32     16.75 o 
 
  8   2   8        0.61        1.83     12.04 o 
 
  9   2   8        4.49       -3.14     11.77 o 
 
 10   2   8        0.00        0.52     13.34 o 
  
 11   2   8        0.58        1.05     13.08 o 

-12   3   8       18.86       25.38     16.22 o
-11   3   8       14.68       27.47     14.13 o 

-10   3   8        2.47        0.26     12.82 o 
  
 -9   3   8        0.00        4.97     11.77 o 
  
 -8   3   8       85.43       72.23     13.08 o 

 -7   3   8       20.21       28.52     11.25 o
 -6   3   8      837.86      782.56     22.80 o 

 -5   3   8      135.18      134.79     12.04 o 
  
 -4   3   8      146.67      166.73     11.52 o 
 
 -3   3   8      332.20      315.02     13.62 o 
 
 -2   3   8      226.07      240.60     12.30 o 

 -1   3   8       26.83       19.10      7.85 o 
   
  0   3   8       22.76       26.74      5.73 o 
  
  1   3   8       13.77       16.75      7.85 o 
 
  2   3   8      578.59      605.52     17.29 o 
 
  3   3   8      119.58      118.04     11.25 o 
   
  4   3   8      339.20      323.11     15.97 o 
  
  5   3   8        4.04        8.37     10.99 o 
   
  6   3   8       52.23       51.03     12.82 o 
 
  7   3   8        4.78        6.28     12.04 o 
  
  8   3   8       22.97       12.04     12.04 o 
  
  9   3   8       23.71       14.13     13.08 o 
 
 10   3   8        3.09        9.94     13.61 o
 11   3   8        0.02       -8.90     13.87 o 

-11   4   8       17.38       26.17     14.65 o
-10   4   8        4.80       24.33     13.34 o 
 
 -9   4   8       65.96       62.80     14.65 o 

 -8   4   8       24.20       34.54     11.77 o 
 
 -7   4   8      201.94      230.08     15.70 o 
 
 -6   4   8       27.10       29.57     11.51 o 

 -5   4   8      158.27      159.40     12.30 o 
  
 -4   4   8      190.51      184.28     12.83 o
 -3   4   8      182.41      190.82     12.56 o 

 -2   4   8      451.26      482.99     15.98 o 
 
 -1   4   8      150.23      153.38     11.26 o
  0   4   8       58.25       65.42      9.16 o 
   
  1   4   8      236.54      228.55     12.83 o 
  
  2   4   8      332.98      318.41     14.66 o 
 
  3   4   8      138.37      166.98     12.30 o 
  
  4   4   8      318.69      296.38     15.97 o 
 
  5   4   8       16.28       13.08     10.73 o 
 
  6   4   8      105.26      102.59     13.61 o 
 
  7   4   8       49.43       52.60     13.61 o 
   
  8   4   8        1.56       -4.45     12.56 o 
 
  9   4   8        0.62        5.49     12.56 o 
 
 10   4   8        8.43        5.49     13.34 o 
 
-11   5   8        9.61       23.03     15.70 o 

-10   5   8        5.31       -3.14     12.82 o 
 
 -9   5   8       71.92       60.19     14.39 o 
 
 -8   5   8        9.56        4.19     10.99 o 
 
 -7   5   8       43.45       56.78     12.82 o 
 
 -6   5   8      139.32      143.16     13.61 o 

 -5   5   8        6.36        5.23      9.94 o 

 -4   5   8       69.24       76.94     11.51 o 
 
 -3   5   8       59.74       59.93     10.73 o 
 
 -2   5   8      889.86      915.17     23.07 o
 -1   5   8        2.37        4.97      8.90 o 

  0   5   8      234.55      225.62      9.63 o 

  1   5   8      308.01      310.79     15.97 o 
 
  2   5   8        0.32        7.85      8.90 o 
  
  3   5   8        8.81       16.22      9.68 o 
  
  4   5   8      374.86      362.39     17.81 o 
 
  5   5   8      434.77      458.77     20.42 o 
 
  6   5   8       65.33       82.43     13.08 o 

  7   5   8       17.16       20.41     13.08 o 
  
  8   5   8        0.55        4.19     12.30 o 
 
  9   5   8       59.07       43.18     15.18 o 
 
 10   5   8        9.41        7.85     14.39 o 
 
-10   6   8       22.26       32.97     15.44 o 
 
 -9   6   8        9.48        7.06     13.08 o 
  
 -8   6   8        0.71        9.68     12.56 o 
 
 -7   6   8       14.84        8.63     11.77 o 
 
 -6   6   8       49.13       51.81     12.56 o 
  
 -5   6   8      318.19      295.57     18.06 o 
  
 -4   6   8        6.47        4.97     12.30 o 

 -3   6   8       92.88       86.88     12.56 o 
 
 -2   6   8      184.39      167.26     13.87 o 
 
 -1   6   8      325.22      339.59     16.23 o 
 
  0   6   8       13.46       24.69      7.49 o 
 
  1   6   8        7.38       10.47      9.68 o 

  2   6   8      122.32      109.92     13.35 o 
 
  3   6   8        1.50        4.97     10.47 o 
   
  4   6   8       24.90       24.07     12.04 o 
  
  5   6   8       30.49       21.46     12.56 o 

  6   6   8       14.68       17.53     12.82 o 
   
  7   6   8        5.43        6.02     13.34 o 
 
  8   6   8       15.61       -6.02     14.65 o 
  
  9   6   8       51.17       55.74     15.44 o 
  
 10   6   8        0.73        2.09     15.18 o 
 
-10   7   8       13.02       22.50     14.91 o 
 
 -9   7   8        0.24       11.77     12.56 o 
  
 -8   7   8       79.05       92.90     15.70 o 
 
 -7   7   8       44.72       22.50     12.30 o 
 
 -6   7   8        0.56       -2.62     12.82 o 
  
 -5   7   8       13.96       18.58     13.87 o 
  
 -4   7   8      314.58      282.22     18.85 o 
 
 -3   7   8      250.72      224.34     16.75 o 
 
 -2   7   8      271.14      282.46     17.28 o 
  
 -1   7   8       78.89       70.66     13.61 o 
   
  0   7   8       66.26       70.77      9.60 o 
 
  1   7   8      161.32      135.05     14.66 o 
  
  2   7   8       11.31       10.73     12.30 o 
 
  3   7   8       61.49       56.26     12.30 o 
   
  4   7   8        3.69        1.57     11.77 o 
  
  5   7   8      162.60      166.46     17.01 o 
   
  6   7   8       47.03       31.92     14.92 o 
 
  7   7   8        8.62        1.31     14.13 o 
  
  8   7   8       12.00        7.33     13.08 o 
   
  9   7   8        0.05        5.49     14.13 o 
  
 -9   8   8       59.36       63.06     16.49 o 

 -8   8   8        0.05        4.45     14.13 o 

 -7   8   8       12.26       31.40     13.34 o 
 
 -6   8   8        0.50        6.02     11.77 o 
  
 -5   8   8      165.86      158.34     16.23 o 
  
 -4   8   8      523.36      468.76     22.78 o 
 
 -3   8   8       21.38       25.64     12.82 o 
 
 -2   8   8      345.01      336.95     20.16 o 
 
 -1   8   8      351.09      357.11     20.16 o 
  
  0   8   8       42.03       37.41     12.56 o 
   
  1   8   8       44.73       38.73     12.56 o 
   
  2   8   8       35.92       36.90     12.04 o 
 
  3   8   8        2.12       -1.57     12.30 o 
  
  4   8   8       34.81       23.03     13.08 o 
 
  5   8   8       27.40       35.59     14.13 o 
  
  6   8   8      166.17      164.10     17.27 o 
  
  7   8   8        0.78       -2.88     12.82 o 
  
  8   8   8        9.04        0.78     15.44 o 
 
 -8   9   8        6.13       19.62     14.13 o 
 
 -7   9   8       29.34       18.58     15.18 o 
 
 -6   9   8        0.02        3.14     13.34 o 
 
 -5   9   8        0.03       -7.59     12.82 o 

 -4   9   8       11.01       10.99     13.08 o 
  
 -3   9   8       31.16       28.78     13.35 o 
 
 -2   9   8        1.87        8.63     11.51 o 
  
 -1   9   8      292.40      268.84     19.37 o 
  
  0   9   8      150.94      163.63     12.21 o 
  
  1   9   8       27.75       29.57     13.61 o 
   
  2   9   8       27.68       32.45     13.34 o 
  
  3   9   8        5.30        0.26     12.04 o 
 
  4   9   8       13.49        8.11     13.61 o 
 
  5   9   8       52.88       38.99     14.39 o 
  
  6   9   8        0.99        1.57     13.34 o 
   
  7   9   8        0.00       -0.78     13.87 o 
  
 -7  10   8        3.64        1.31     15.18 o 
 
 -6  10   8        3.58        0.26     14.65 o 
 
 -5  10   8       45.02       61.75     16.75 o 

 -4  10   8        0.02        2.09     13.61 o 

 -3  10   8        9.38        9.68     13.08 o 
  
 -2  10   8       17.76       21.19     13.34 o 

 -1  10   8       14.18       18.32     14.39 o 
 
  0  10   8       19.46       13.74      9.81 o 
  
  1  10   8      116.64      128.23     17.80 o 
 
  2  10   8        0.23       15.96     13.34 o 
  
  3  10   8        0.31       -5.49     12.56 o 
 
  4  10   8       14.62        4.71     14.13 o 
  
  5  10   8        0.00        3.40     14.39 o 
 
  6  10   8       16.69       23.29     16.22 o 
 
 -5  11   8        3.57       -0.78     14.13 o 
 
 -4  11   8       23.38       24.86     15.18 o 

 -3  11   8        0.01        9.94     14.13 o 
  
 -2  11   8       28.76       30.09     15.18 o 
  
 -1  11   8        1.71       -1.83     13.34 o 
  
  0  11   8        1.26       -1.64     10.36 o 
 
  1  11   8       66.81       52.34     16.75 o 
  
  2  11   8        0.61        4.71     13.87 o 
  
  3  11   8        0.38        3.92     15.70 o 

  4  11   8        1.10        3.14     14.39 o 
 
 -2  12   8       12.04       15.70     16.48 o 
  
 -1  12   8        5.16        4.19     16.48 o 
  
  0  12   8        4.56        9.01     10.64 o 
   
  1  12   8       15.98       17.27     16.22 o 
  
  2  12   8        4.77       16.48     14.39 o 
 
-12   1   9        0.63       -1.57     14.13 o 

-11   1   9        0.44        4.71     12.82 o 

-10   1   9       54.45       81.90     14.92 o 
 
 -9   1   9        1.37        2.09     11.77 o 
 
 -8   1   9       41.39       53.38     12.56 o 
 
 -7   1   9       29.22       25.91     12.56 o 
 
 -6   1   9      119.98      111.49     13.35 o 
 
 -5   1   9      547.98      575.51     18.34 o 
 
 -4   1   9     1013.36     1016.46     22.03 o 
  
 -3   1   9     1003.24     1013.96     21.77 o 
  
 -2   1   9      245.48      243.49     12.04 o 
 
 -1   1   9      775.85      741.68     18.09 o 
   
  0   1   9      571.57      586.32     11.49 o 
  
  1   1   9       62.59       80.08      9.94 o 
   
  2   1   9      130.27      110.19     11.52 o 
  
  3   1   9      324.79      335.42     14.93 o 
  
  4   1   9      462.34      438.17     17.02 o 
 
  5   1   9        0.04        4.19      9.94 o 
  
  6   1   9        0.98        1.05      9.68 o 
  7   1   9       49.89       26.95     12.04 o 
   
  8   1   9       12.25       15.70     11.51 o 
   
  9   1   9        5.65        5.49     12.82 o 
  
 10   1   9       14.55       18.32     13.87 o 
  
 11   1   9        0.25        3.92     13.34 o
-12   2   9        2.32        2.35     13.34 o 

-11   2   9        0.01        0.00     12.82 o 
 
-10   2   9       35.85       31.40     12.56 o 
 
 -9   2   9       73.64       47.36     13.35 o 
  
 -8   2   9       14.33       17.53     11.77 o 

 -7   2   9      408.04      407.69     19.64 o 

 -6   2   9        7.95        2.09     10.20 o 
  
 -5   2   9       15.41        9.42      9.42 o 

 -4   2   9        8.64        1.05      8.37 o 
  
 -3   2   9      981.98     1002.82     22.03 o 
  
 -2   2   9      895.86      902.29     20.19 o 
 
 -1   2   9      599.79      594.83     16.77 o 
 
  0   2   9        8.11       11.88      6.10 o 
 
  1   2   9      243.08      263.12     12.57 o 
  
  2   2   9       81.31       81.65     10.73 o 
  
  3   2   9      604.84      580.59     18.86 o 
  
  4   2   9      297.69      285.90     15.71 o 
 
  5   2   9      258.43      239.01     15.45 o 
 
  6   2   9        3.93        0.00     11.77 o 
  
  7   2   9        5.88       10.73     12.30 o 
  
  8   2   9      180.99      212.52     16.75 o 
  
  9   2   9        1.67        6.28     12.30 o 
 
 10   2   9       15.70       23.55     14.65 o 
  
 11   2   9        2.15       -1.05     14.91 o 
 
-11   3   9        5.03        6.80     13.87 o 

-10   3   9       13.39       31.40     13.34 o 

 -9   3   9       18.49       11.25     12.04 o 
 
 -8   3   9      125.43      124.83     14.13 o 

 -7   3   9       36.12       29.57     11.78 o 
  
 -6   3   9      126.02      108.09     13.87 o 
 
 -5   3   9      136.93      150.23     12.56 o 
 
 -4   3   9      585.52      657.56     19.39 o 

 -3   3   9     1001.71     1076.98     23.60 o 
 
 -2   3   9      521.90      561.13     17.03 o 
 
 -1   3   9      220.91      203.41     12.04 o 

  0   3   9        0.03       -2.11      5.81 o 
 
  1   3   9        1.25       -1.31      7.85 o 
   
  2   3   9      156.06      147.89     12.04 o 
 
  3   3   9        7.98        9.94     10.20 o 
 
  4   3   9      799.58      785.41     23.32 o 
   
  5   3   9      518.10      502.33     20.69 o 

  6   3   9        1.30       10.47     12.04 o 
   
  7   3   9       41.73       55.74     13.35 o 
   
  8   3   9       12.45       13.87     12.82 o 

  9   3   9        0.49       -2.88     13.08 o 

 10   3   9        0.20       -4.71     13.87 o 

-11   4   9        2.52       -1.83     12.56 o 

-10   4   9        4.41        3.14     13.61 o 
 
 -9   4   9      124.50      117.50     17.01 o 
  
 -8   4   9       92.49       92.90     14.65 o 
 
 -7   4   9      295.62      324.09     18.85 o 

 -6   4   9      254.89      250.52     17.02 o 
  
 -5   4   9       12.10       12.30     10.47 o 

 -4   4   9       29.43       24.34     10.21 o 

 -3   4   9      109.95      110.44     11.52 o 

 -2   4   9        2.58        2.09      9.16 o 
  
 -1   4   9     1367.36     1375.68     26.51 o 
  
  0   4   9       70.15       87.85      9.16 o 
 
  1   4   9      290.78      288.79     14.92 o 
  
  2   4   9      243.80      276.97     14.92 o 
 
  3   4   9       38.04       48.67     11.25 o 
  
  4   4   9       19.53       13.87     11.25 o 
 
  5   4   9        1.67        2.09     10.73 o 
 
  6   4   9        1.17       15.44     12.04 o 
 
  7   4   9        1.43        4.19     12.82 o 
  
  8   4   9       20.78       23.55     14.65 o 
 
  9   4   9        4.49       11.77     13.08 o 
 
 10   4   9        6.17       12.82     14.65 o 

-11   5   9       35.47       32.71     15.96 o 

-10   5   9        2.76        2.09     12.56 o 
 
 -9   5   9        0.60        8.90     12.56 o 

 -8   5   9        2.77        1.31     11.51 o 
 
 -7   5   9        7.07       -6.54     11.51 o 
 
 -6   5   9        0.45        8.11      9.68 o 

 -5   5   9       47.62       46.06     12.04 o
 -4   5   9       93.52       74.58     12.30 o 
  
 -3   5   9        7.51       11.77     10.20 o 
 
 -2   5   9        0.40       -2.35      9.94 o 

 -1   5   9        2.79       -3.14      9.42 o 
 
  0   5   9      751.07      767.51     21.62 o 
  
  1   5   9       64.41       62.81     11.51 o 
 
  2   5   9        0.79       -0.26     10.20 o 
 
  3   5   9        0.74        7.59     10.73 o 
  
  4   5   9       56.95       72.49     13.08 o 

  5   5   9       26.08       35.59     12.56 o 
 
  6   5   9        9.77       18.32     11.51 o 
 
  7   5   9        0.08        0.00     12.30 o 
  
  8   5   9        5.65       10.20     14.65 o 
  
  9   5   9       11.22       -0.52     14.65 o 
  
 10   5   9        8.32        1.05     14.65 o 
 
-10   6   9       34.65       32.97     15.70 o 
  
 -9   6   9        7.48       11.77     13.08 o 

 -8   6   9        7.72       14.91     12.30 o 
 
 -7   6   9        1.58        6.02     12.30 o 

 -6   6   9      115.98      121.69     15.18 o 

 -5   6   9       69.32       55.22     13.61 o 
  
 -4   6   9      245.91      237.16     17.28 o 

 -3   6   9      119.81      146.30     14.66 o 
 
 -2   6   9       51.34       47.36     12.04 o 
  
 -1   6   9        2.12        1.57     10.47 o 
 
  0   6   9      129.31      126.74      9.89 o 

  1   6   9        1.25        0.00     10.99 o 
  
  2   6   9       47.10       46.84     12.30 o 
  
  3   6   9        8.57        3.66     11.25 o 
   
  4   6   9       60.92       73.79     14.13 o 

  5   6   9      294.53      303.66     18.32 o 
   
  6   6   9       68.98       73.27     14.65 o 
  
  7   6   9      124.95      113.58     16.49 o 

  8   6   9       38.50       43.44     15.70 o 

  9   6   9        1.67        8.11     14.39 o 
  
 -9   7   9        1.56        6.28     14.39 o 
 
 -8   7   9       33.34       30.09     14.92 o 

 -7   7   9       32.37       17.27     13.87 o 
 
 -6   7   9       18.63       31.92     12.56 o 
  
 -5   7   9      174.46      216.19     17.80 o 
 
 -4   7   9      518.23      538.43     23.31 o 
 
 -3   7   9       65.79       68.04     14.13 o 

 -2   7   9       31.64       34.80     12.56 o 
  
 -1   7   9      113.20       93.17     14.66 o 
  
  0   7   9      292.40      288.49     13.05 o 

  1   7   9      295.93      274.88     18.85 o 
  
  2   7   9        0.03       -8.37     11.51 o 
 
  3   7   9       78.60       72.49     13.61 o 
 
  4   7   9        0.59       -3.40     11.25 o 
  
  5   7   9       21.76       21.72     13.34 o 
 
  6   7   9       19.53       24.07     13.34 o 
   
  7   7   9       35.72       47.89     15.18 o 
  
  8   7   9        0.01       -0.78     13.87 o 
 
 -9   8   9        0.24        6.02     14.91 o 

 -8   8   9        6.00       10.99     14.91 o 
 
 -7   8   9        7.00       23.03     13.61 o 
  
 -6   8   9       55.44       47.63     15.18 o 
 
 -5   8   9        1.23       -8.63     11.77 o 
  
 -4   8   9       45.90       60.45     14.92 o 
  
 -3   8   9       14.65       12.30     13.08 o 
 
 -2   8   9        2.69        1.31     12.30 o 
 
 -1   8   9       40.81       47.10     14.65 o 
 
  0   8   9        9.11        8.70      8.69 o 
   
  1   8   9       25.17       32.97     12.30 o 
   
  2   8   9        7.39        9.42     12.04 o 
 
  3   8   9       34.93       47.10     12.56 o 
   
  4   8   9        3.48        4.19     13.08 o 

  5   8   9       27.68       23.81     14.13 o 
 
  6   8   9        0.37       12.30     14.13 o 
   
  7   8   9        4.73        1.05     14.65 o 
 
  8   8   9        6.28        2.35     15.18 o 

 -8   9   9        0.23        5.23     14.13 o 
 
 -7   9   9        1.25        3.66     14.13 o 

 -6   9   9       19.45       20.67     13.87 o 
  
 -5   9   9       15.23       16.48     13.34 o 

 -4   9   9       17.27       22.50     13.87 o 

 -3   9   9        4.89       11.51     13.08 o 
 
 -2   9   9       26.54       18.58     13.08 o 
 
 -1   9   9       28.88       29.83     14.39 o 
   
  0   9   9        4.41        8.67      9.25 o 
   
  1   9   9        7.78       -3.66     13.34 o 
  
  2   9   9       39.48       41.34     13.08 o 
  
  3   9   9        6.38        3.66     13.08 o 
   
  4   9   9        2.02        4.71     14.39 o 
  
  5   9   9       15.40        2.62     14.13 o 

  6   9   9        4.58       -0.78     14.13 o 
 
  7   9   9        0.14       -0.52     14.13 o 
 
 -6  10   9        1.06       -0.26     14.13 o 
 
 -5  10   9       11.22       12.04     15.18 o 
  
 -4  10   9        4.48       10.73     14.13 o 

 -3  10   9       15.89       19.36     14.65 o 

 -2  10   9       27.09       29.83     14.13 o 
  
 -1  10   9       10.05        4.45     14.65 o 
   
  0  10   9       23.91       21.54     10.82 o 
   
  1  10   9       20.46       19.10     14.65 o 

  2  10   9       54.04       57.83     16.22 o 
  
  3  10   9       13.05        3.92     13.87 o 
  
  4  10   9       23.17       14.91     13.87 o 
 
  5  10   9        1.01        2.62     14.13 o 

 -5  11   9        0.06       -2.35     15.18 o 
  
 -4  11   9       15.60       21.98     15.96 o 
 
 -3  11   9        0.16       -2.35     13.87 o 

 -2  11   9        0.11       -3.14     13.34 o 
  
 -1  11   9        6.59       13.61     13.34 o 

  0  11   9        1.27        4.81      9.71 o
  1  11   9       57.95       82.43     17.53 o 
  
  2  11   9       14.26       22.24     15.70 o 
  
  3  11   9       23.16       29.57     17.27 o 
  
  4  11   9        2.99        1.57     16.22 o 
 
-11   0  10       91.79      104.94     17.79 o 
 
-10   0  10        4.63       -1.83     13.87 o 
 
 -9   0  10        0.23        4.19     11.77 o 
  
 -8   0  10      578.25      537.16     22.00 o 
  
 -7   0  10        9.52       12.04     12.56 o 

 -6   0  10     1302.89     1233.26     29.90 o 

 -5   0  10      305.55      281.97     15.45 o 
  
 -4   0  10      256.38      256.30     14.66 o 

 -3   0  10      455.38      481.93     17.02 o 
 
 -2   0  10       47.69       40.04      9.16 o 
  
 -1   0  10       27.99       28.78      8.90 o 
  
  0   0  10      136.09      131.93      7.86 o 
 
  1   0  10       30.04       76.41     10.47 o 

  2   0  10      283.91      310.78     14.66 o 
 
  3   0  10      465.99      477.98     18.07 o 
  
  4   0  10        2.74        1.83     10.20 o 
  
  5   0  10       99.76      107.56     13.09 o 
   
  6   0  10       29.57       13.87     11.78 o 
  
  7   0  10      296.96      297.12     18.06 o 
   
  8   0  10       40.22       49.46     13.61 o 
   
  9   0  10       95.54       88.45     15.18 o 
  
 10   0  10       30.16       31.92     13.87 o 
 
-11   1  10       29.15       18.32     13.87 o 

-10   1  10        1.24        1.57     12.30 o 
  
 -9   1  10      134.90      135.83     16.23 o 
 
 -8   1  10       10.23       19.36     10.99 o 

 -7   1  10      221.11      223.02     17.01 o 
 
 -6   1  10        1.19       -1.57     10.73 o 
  
 -5   1  10       39.68       41.34     10.47 o 

 -4   1  10       15.44       14.91      9.94 o 
  
 -3   1  10        5.68       14.39      9.42 o 

 -2   1  10       60.50       52.34     10.21 o 

 -1   1  10      452.80      459.16     15.98 o 
  
  0   1  10       61.16       72.36      8.50 o 
   
  1   1  10       89.87      100.50     10.73 o 
  
  2   1  10      157.87      180.60     12.56 o 
 
  3   1  10        5.06       12.56      9.94 o 
 
  4   1  10       53.81       41.61     11.51 o 
 
  5   1  10       74.31       28.79     12.30 o 
   
  6   1  10       48.76       53.12     12.30 o 
 
  7   1  10       15.85       16.75     11.77 o 
  
  8   1  10       47.82       36.90     13.87 o 
   
  9   1  10        0.08       -2.09     13.34 o 
  
 10   1  10        0.03       -3.40     13.08 o 

-11   2  10        1.04        3.14     13.08 o
-10   2  10        8.09        5.49     13.34 o 
 
 -9   2  10        3.65        5.49     12.04 o 
 
 -8   2  10       51.70       48.15     13.61 o 
 
 -7   2  10       40.84       33.23     13.08 o 
 
 -6   2  10      257.69      266.75     16.49 o 
  
 -5   2  10       18.49       32.45     10.47 o 
 
 -4   2  10      128.53      123.27     12.56 o
 -3   2  10        1.50       -3.92      9.42 o 
 
 -2   2  10      323.09      321.54     14.92 o 

 -1   2  10        0.10        6.54      8.63 o 
  
  0   2  10        0.34       -4.09      5.83 o
  1   2  10      133.99      132.17     11.78 o 
  
  2   2  10      216.09      195.02     13.35 o 
   
  3   2  10      159.55      151.02     13.35 o 
 
  4   2  10     1753.43     1697.52     32.03 o 
  
  5   2  10       37.12       38.73     12.30 o 
  
  6   2  10        8.48        6.80     10.73 o 
  
  7   2  10        3.44        3.92     12.04 o 
 
  8   2  10        0.19        0.78     13.08 o 
  
  9   2  10       13.00        7.06     12.82 o 
 
 10   2  10        2.20        6.80     14.13 o 

-11   3  10        8.22        7.59     14.65 o 

-10   3  10       11.32       10.47     13.34 o 

 -9   3  10       20.68       25.64     12.82 o 
  
 -8   3  10       25.48       21.98     12.04 o 
 
 -7   3  10        1.05       -2.09     10.47 o 
  
 -6   3  10        5.22        3.40     10.20 o 

 -5   3  10      147.49      146.04     13.35 o 

 -4   3  10        1.72        4.97     10.73 o 
 
 -3   3  10      575.39      547.76     19.91 o 
  
 -2   3  10       65.46       72.75     10.99 o 

 -1   3  10        2.15        1.05      9.68 o 
  
  0   3  10      124.42      121.97      8.23 o 
  
  1   3  10      112.68      125.62     11.78 o 
  
  2   3  10      251.55      268.07     14.92 o 
  
  3   3  10      287.81      295.57     16.76 o 
  
  4   3  10        5.02        5.49     12.04 o 
  
  5   3  10      163.69      155.73     15.18 o 
  
  6   3  10      231.74      230.08     17.54 o 
  
  7   3  10      210.87      229.55     18.58 o 
  
  8   3  10       14.79        7.85     12.82 o 
  
  9   3  10        4.78       -1.05     13.61 o 
 
 10   3  10        3.39       -0.78     14.65 o
-11   4  10        4.39       -4.45     13.08 o 

-10   4  10       34.19       30.62     15.70 o 

 -9   4  10        8.23       10.47     13.87 o 
 
 -8   4  10        1.64       10.99     13.08 o 

 -7   4  10       55.91       79.29     13.35 o 
 
 -6   4  10       60.94       48.93     12.82 o 
 
 -5   4  10       77.33       73.80     12.56 o 
  
 -4   4  10        2.72        1.83     10.47 o 
 
 -3   4  10        1.08       -3.92      9.42 o
 -2   4  10        7.09        9.68     10.20 o 
 
 -1   4  10       25.04       26.17      9.94 o 
 
  0   4  10       21.68       23.31      7.29 o 
 
  1   4  10       36.41       54.17     10.99 o 
  
  2   4  10       29.36       17.79     10.99 o 
  
  3   4  10      157.43      137.15     14.40 o 
 
  4   4  10      238.86      244.23     17.28 o 
 
  5   4  10       41.84       19.63     12.04 o 
 
  6   4  10       48.86       30.35     13.08 o 
  
  7   4  10       44.75       40.30     13.61 o 

  8   4  10       17.42       18.84     14.65 o 
  
  9   4  10        0.46        6.02     14.13 o 
  
 10   4  10        2.70        7.59     14.65 o 

-10   5  10       40.22       63.06     17.01 o 
 
 -9   5  10       66.25       77.46     15.44 o 
  
 -8   5  10        5.11        6.28     12.56 o 
 
 -7   5  10       14.98        3.14     12.04 o 
  
 -6   5  10       10.88       14.91     12.04 o 
 
 -5   5  10      120.18      119.60     14.39 o 

 -4   5  10        8.80        4.45     11.51 o 
  
 -3   5  10      417.62      382.05     19.12 o 

 -2   5  10        4.10        4.71     11.25 o 
 
 -1   5  10      290.02      295.31     16.49 o 

  0   5  10      107.73      106.09      9.43 o 
  
  1   5  10      116.42      104.42     12.82 o 
   
  2   5  10        4.80       20.93     10.73 o 
   
  3   5  10       54.13       39.51     12.30 o 
 
  4   5  10        3.72        0.00     11.51 o 
 
  5   5  10       22.22       39.77     13.08 o 
  
  6   5  10        8.50      -11.77     11.77 o 
  
  7   5  10       86.12       85.05     16.75 o 
  
  8   5  10       15.22       17.53     14.39 o 
 
  9   5  10       71.42       77.98     17.79 o 
 
-10   6  10       22.03       39.51     16.22 o 

 -9   6  10       23.36       21.19     13.08 o 

 -8   6  10        1.36       -5.49     12.30 o 

 -7   6  10       62.76       61.76     14.39 o 
 
 -6   6  10      130.60      128.50     15.44 o 
 
 -5   6  10      122.75      131.38     15.70 o 
 
 -4   6  10       26.75       14.65     12.56 o 
 
 -3   6  10      107.67      150.74     15.18 o 

 -2   6  10       21.70       22.50     11.51 o 
  
 -1   6  10       16.15       17.79     11.51 o 
 
  0   6  10       19.03       15.46      8.23 o 
 
  1   6  10      143.73      135.31     14.92 o 
   
  2   6  10       24.32       24.07     12.82 o 

  3   6  10       34.61       37.68     12.82 o 
   
  4   6  10       54.36       73.01     13.61 o 
 
  5   6  10        1.25       -6.28     12.04 o 
  
  6   6  10        7.49        1.57     13.08 o 
   
  7   6  10       14.25       21.46     14.13 o 
  
  8   6  10       50.01       49.19     15.70 o 

  9   6  10       12.96       10.20     15.18 o 
  
 -9   7  10        0.17      -11.25     13.87 o 
  
 -8   7  10        5.46       12.82     14.91 o 
  
 -7   7  10       25.91       31.40     14.39 o 
  
 -6   7  10       16.81       11.51     11.77 o 
 
 -5   7  10      239.13      271.96     19.37 o 

 -4   7  10        0.56       -6.28     13.08 o 
 
 -3   7  10       10.22       21.19     13.34 o 
  
 -2   7  10       34.04       32.97     12.56 o 

 -1   7  10       20.60       22.50     12.82 o 
  
  0   7  10       59.10       57.63      9.53 o 
   
  1   7  10       91.07       96.57     14.92 o 

  2   7  10       55.90       57.83     13.87 o 
   
  3   7  10        3.20       19.89     12.82 o 
   
  4   7  10        0.73       -3.40     12.82 o 
  
  5   7  10        1.22        5.76     12.56 o 
  
  6   7  10        4.77       -0.52     13.87 o 
  
  7   7  10        6.22       -1.05     14.13 o 
  
  8   7  10        6.06        9.16     14.65 o 

 -8   8  10        3.57        5.49     13.87 o 
 
 -7   8  10       30.22       31.92     14.13 o 
 
 -6   8  10        0.09        3.66     13.08 o 
  
 -5   8  10      119.42       82.17     15.18 o 

 -4   8  10       85.24       85.31     16.49 o 
  
 -3   8  10      154.98      181.11     17.01 o 
 
 -2   8  10        4.49        8.63     12.56 o 
 
 -1   8  10      247.18      212.81     19.37 o 

  0   8  10        8.36        2.57      9.06 o 
 
  1   8  10       37.78       45.79     14.13 o 
   
  2   8  10       61.42       57.57     14.92 o 

  3   8  10        0.00        3.40     13.87 o 
   
  4   8  10      115.20      135.82     17.53 o 
  
  5   8  10      136.69      146.82     17.80 o 
 
  6   8  10      107.01       92.38     17.80 o 
 
  7   8  10        8.58        5.49     13.61 o 
  
 -7   9  10       21.88       32.71     15.70 o 
 
 -6   9  10        0.46       -9.68     13.61 o 
 
 -5   9  10       20.62       42.13     14.13 o 
  
 -4   9  10        0.04       -2.35     13.34 o 
 
 -3   9  10        0.22        6.28     12.82 o 
 
 -2   9  10        4.00        2.35     12.30 o 
 
 -1   9  10       24.90       21.46     14.91 o 
  
  0   9  10       58.93       59.12     10.91 o 
 
  1   9  10       71.36       63.33     16.22 o 
 
  2   9  10        1.21        8.63     13.61 o 

  3   9  10       10.04       13.08     14.65 o 
 
  4   9  10        0.02       15.44     13.34 o 
   
  5   9  10        3.93       15.18     14.91 o 
  
  6   9  10        1.73       12.04     13.87 o 
  
 -6  10  10        4.44       -1.57     15.96 o 

 -5  10  10        0.48        2.35     14.39 o 
 
 -4  10  10        5.83        5.76     14.65 o 
 
 -3  10  10       11.25        7.59     14.91 o 
 
 -2  10  10       15.96       21.72     14.65 o 
 
 -1  10  10        0.33       -4.45     15.18 o 
  
  0  10  10       33.00       38.71     10.54 o 
 
  1  10  10       31.08       24.60     15.96 o 
   
  2  10  10        0.12       -4.19     14.39 o 
  
  3  10  10        5.30        3.92     14.39 o 
  
  4  10  10        1.82        7.59     15.44 o 
   
  5  10  10        7.43       12.56     15.44 o 

 -3  11  10       11.69        6.28     14.91 o
 -2  11  10        4.29       -9.16     14.39 o 
  
 -1  11  10        0.85        6.80     15.18 o 
   
  0  11  10       33.67       35.78     11.27 o 
  
  1  11  10       42.48       46.32     18.32 o 
   
  2  11  10        1.51       -5.23     14.65 o 

-11   1  11        6.07        3.14     13.08 o 

-10   1  11        3.75        7.33     13.08 o 
  
 -9   1  11       72.23       51.03     14.92 o 
 
 -8   1  11       42.25       31.92     12.30 o 
  
 -7   1  11     1004.38     1020.83     30.14 o 

 -6   1  11      218.90      200.50     16.23 o 
 
 -5   1  11      271.15      271.47     16.23 o 
  
 -4   1  11       45.05       38.99     11.51 o 
  
 -3   1  11      314.11      310.26     15.71 o 
 
 -2   1  11      153.78      168.04     13.35 o 

 -1   1  11      666.42      705.10     20.96 o 
 
  0   1  11      117.78      116.25      8.23 o 

  1   1  11      526.84      526.50     18.07 o 
   
  2   1  11      243.78      255.76     15.18 o 
   
  3   1  11      109.97       96.57     12.56 o 
   
  4   1  11       31.50       40.04     12.04 o 
   
  5   1  11      253.57      246.59     16.49 o 
 
  6   1  11        3.06        0.26     12.04 o 

  7   1  11       16.18       11.25     12.56 o 
 
  8   1  11       20.61       24.07     13.08 o 
  
  9   1  11       28.09       25.90     13.87 o 

 10   1  11        0.30        2.62     14.13 o 

-11   2  11       10.58       16.22     14.65 o 
 
-10   2  11       66.80       80.34     15.44 o 
  
 -9   2  11        0.29        4.97     12.04 o 

 -8   2  11       12.53       16.48     12.30 o 

 -7   2  11      432.88      441.20     21.73 o 
  
 -6   2  11      187.38      173.80     16.23 o 

 -5   2  11      142.85      153.11     14.13 o 
 
 -4   2  11      671.72      616.20     21.75 o 
 
 -3   2  11      198.00      166.74     14.13 o 

 -2   2  11      629.34      659.69     20.44 o 
 
 -1   2  11      284.65      275.16     15.18 o 
 
  0   2  11       87.68       94.74      8.14 o 
  
  1   2  11      141.56      155.99     12.82 o 
  
  2   2  11      262.53      297.66     15.97 o 
  
  3   2  11       44.17       40.04     12.04 o 
  
  4   2  11     1442.98     1322.16     31.74 o 
 
  5   2  11        0.01        2.09     12.30 o 
  
  6   2  11      133.65      162.52     15.70 o 

  7   2  11        1.31       13.61     11.77 o 
  
  8   2  11        2.39        7.06     12.04 o 
 
  9   2  11        2.77        4.45     14.13 o 
  
 10   2  11        0.52        3.40     14.39 o 

-11   3  11       49.10       40.04     16.49 o 
 
-10   3  11       16.23        9.42     13.34 o 
 
 -9   3  11       10.91       21.98     13.34 o 

 -8   3  11        0.07        3.92     13.61 o 
  
 -7   3  11       13.42       15.44     12.04 o 
 
 -6   3  11      163.48      155.99     15.44 o 
  
 -5   3  11       44.14       56.78     12.30 o 
 
 -4   3  11      116.45      108.61     13.61 o 
  
 -3   3  11       10.65       15.70     10.73 o 
 
 -2   3  11        6.04       -0.78      9.16 o 
 
 -1   3  11       25.19       30.62      9.94 o 
 
  0   3  11        1.80       -1.14      7.21 o 
  
  1   3  11       49.22       60.71     11.51 o 
 
  2   3  11        0.07        1.57     10.47 o 
 
  3   3  11        5.90        7.06     11.25 o 
  
  4   3  11      188.67      196.83     15.70 o 
 
  5   3  11        2.12        6.80     12.04 o 
  
  6   3  11        7.59        5.23     12.30 o 
   
  7   3  11        6.92        5.23     13.08 o 
 
  8   3  11        8.33        1.83     13.34 o 
 
  9   3  11        0.06        3.92     14.39 o 

-10   4  11       46.53       64.89     16.49 o 

 -9   4  11       97.27       90.81     15.70 o 
  
 -8   4  11       46.51       37.42     14.65 o 
 
 -7   4  11        0.91        0.26     11.77 o 
  
 -6   4  11       15.25       19.89     11.51 o 
 
 -5   4  11       49.14       61.76     12.04 o 
  
 -4   4  11      836.39      848.24     25.42 o 
 
 -3   4  11        0.47        9.42     10.47 o 
 
 -2   4  11      187.75      193.95     14.66 o 
 
 -1   4  11       16.21       20.93     10.47 o 
  
  0   4  11       11.61       12.46      7.39 o 
  
  1   4  11      137.09      124.06     13.61 o 
 
  2   4  11      406.86      370.78     18.85 o 
  
  3   4  11       48.97       30.35     12.04 o 
 
  4   4  11       15.48       23.29     12.04 o 
 
  5   4  11       48.90       54.69     13.61 o 
  
  6   4  11        6.88        8.63     13.08 o 
   
  7   4  11       11.43        4.19     13.61 o 
   
  8   4  11        0.09       -9.42     13.87 o 
 
  9   4  11        2.19       14.91     14.65 o 
 
-10   5  11        1.50        6.02     14.39 o 
 
 -9   5  11        3.55        8.37     13.61 o 
  
 -8   5  11        3.11        3.40     13.34 o
 -7   5  11        0.59       -2.62     11.25 o 
 
 -6   5  11        0.51       -8.37     10.99 o 
  
 -5   5  11       54.84       56.26     13.08 o 
 
 -4   5  11       50.43       37.94     12.82 o 
  
 -3   5  11      514.65      514.09     22.26 o 
 
 -2   5  11        0.05       -7.06     12.04 o 
  
 -1   5  11      161.76      154.16     15.18 o 
  
  0   5  11       37.90       41.21      8.59 o 
  
  1   5  11       11.97       10.99     10.99 o 
  
  2   5  11      204.98      222.49     16.75 o 
 
  3   5  11       26.00       29.05     13.08 o 
   
  4   5  11        5.06        2.09     11.51 o 

  5   5  11        2.84       -0.52     11.51 o 
 
  6   5  11        4.58        9.16     10.99 o 
   
  7   5  11        5.05        6.80     13.87 o 
   
  8   5  11        1.50       -3.92     13.61 o 
  
  9   5  11        2.65       16.48     16.75 o 

 -9   6  11        2.19       -5.23     13.87 o 
  
 -8   6  11       22.24       15.96     12.82 o 
 
 -7   6  11        2.53        0.26     12.82 o 
 
 -6   6  11       57.30       48.15     14.13 o 

 -5   6  11       70.31       71.18     13.87 o 
 
 -4   6  11       66.53       79.03     15.44 o 
 
 -3   6  11        2.75        0.26     11.51 o 

 -2   6  11       14.83       13.87     11.51 o 
  
 -1   6  11       43.59       34.28     12.56 o 
 
  0   6  11        0.69        0.10      8.38 o 
  
  1   6  11        4.54        3.92     12.82 o 
  
  2   6  11      113.56      104.42     14.92 o 
  
  3   6  11      208.80      221.70     17.28 o 

  4   6  11        0.50       -4.71     12.04 o 
 
  5   6  11       76.14       83.22     15.44 o 
  
  6   6  11        0.01       -1.05     12.82 o 
  
  7   6  11       13.73        3.40     14.39 o 
 
  8   6  11       11.49       10.99     15.96 o 
 
 -9   7  11       27.25       18.58     15.44 o 
  
 -8   7  11      118.01      117.24     18.84 o 

 -7   7  11       49.97       35.85     14.65 o 
 
 -6   7  11       30.23       28.26     14.65 o 
 
 -5   7  11        1.10        9.68     13.87 o 
 
 -4   7  11      220.50      222.22     18.85 o 

 -3   7  11       35.72       43.96     14.13 o 

 -2   7  11      249.46      251.03     18.85 o 
 
 -1   7  11      304.41      288.75     20.16 o 
  
  0   7  11      114.16      122.94     11.74 o 
  
  1   7  11      434.10      488.33     24.09 o 
  
  2   7  11        1.64        0.52     12.56 o 
  
  3   7  11       22.25       32.97     14.39 o 
 
  4   7  11        0.89       -1.57     13.08 o 

  5   7  11        4.41        3.66     13.08 o 
  
  6   7  11        0.44        2.09     13.87 o 
  
  7   7  11        5.60        5.76     14.39 o 
  
 -8   8  11       40.60       60.97     16.49 o 
 
 -7   8  11        3.49        7.33     14.65 o 

 -6   8  11        1.68        0.52     13.61 o 
 
 -5   8  11       15.73       24.33     13.61 o 
 
 -4   8  11        0.13       -6.28     13.61 o 
  
 -3   8  11        3.10       -6.02     13.08 o 
 
 -2   8  11       61.08       63.06     14.92 o 

 -1   8  11       90.15       80.86     16.22 o 

  0   8  11      125.76      130.70     12.58 o 
 
  1   8  11       39.24       41.87     14.65 o 

  2   8  11       16.44        6.54     14.13 o 
  
  3   8  11        4.81        5.23     12.82 o 
  
  4   8  11        0.97       -2.35     14.13 o 
   
  5   8  11        1.89        1.31     14.39 o 
 
  6   8  11        2.23        2.09     14.65 o 
 
 -6   9  11        0.44        1.05     13.08 o 
 
 -5   9  11        7.53        8.63     14.13 o 

 -4   9  11        3.50       -4.19     13.87 o 
  
 -3   9  11       36.11       46.05     15.18 o 
  
 -2   9  11       70.84       69.61     16.22 o 
  
 -1   9  11       65.65       72.75     16.75 o 
  
  0   9  11        1.09        4.22      9.25 o 
   
  1   9  11        5.46        0.78     14.39 o 
   
  2   9  11        4.61       15.96     13.61 o 
 
  3   9  11        0.11       -6.28     13.61 o 
 
  4   9  11        0.04        4.19     13.87 o 
  
  5   9  11       13.36       12.04     15.96 o 
  
 -5  10  11       59.42       68.82     16.75 o 
 
 -4  10  11        0.62       12.30     15.18 o 
  
 -3  10  11        0.28       -4.45     14.91 o 
 
 -2  10  11        0.05       -6.02     13.61 o 
 
 -1  10  11       14.57       13.34     15.18 o 
  
  0  10  11       21.78       26.55     11.28 o 
 
  1  10  11       18.00       29.31     15.96 o 
   
  2  10  11        1.95        0.78     15.44 o 
  
  3  10  11        0.29        0.78     14.91 o 
   
  4  10  11        9.47        9.42     15.44 o 
 
 -2  11  11        6.93        6.80     14.65 o 
 
 -1  11  11        1.03       -2.35     14.65 o 
  
  0  11  11        0.94        4.54     11.01 o 
 
-11   0  12       15.76       10.73     14.91 o 

-10   0  12       86.89       88.45     18.32 o 
 
 -9   0  12       12.45       29.83     12.82 o 
  
 -8   0  12       16.94        4.97     12.82 o 
  
 -7   0  12      341.71      317.56     19.37 o
 -6   0  12       28.32       29.05     13.35 o 
 
 -5   0  12      220.33      229.82     17.28 o 
 
 -4   0  12       73.67       85.31     12.82 o 
  
 -3   0  12      189.74      181.39     14.40 o 

 -2   0  12      161.48      157.57     13.09 o 
  
 -1   0  12      844.90      817.19     23.33 o 
  
  0   0  12      108.37      115.07      9.34 o 
  
  1   0  12      199.31      194.22     14.92 o 
 
  2   0  12       14.54       13.08     10.99 o 
  
  3   0  12      268.14      247.91     17.28 o 
   
  4   0  12        1.69        2.35     11.25 o 
  
  5   0  12      155.89      141.59     14.92 o 
  
  6   0  12       61.47       58.09     13.35 o 
   
  7   0  12        5.05        5.49     12.30 o 
  
  8   0  12        1.94        4.45     12.30 o 
  
  9   0  12        0.05        6.54     13.34 o 

-10   1  12        0.03        2.35     13.87 o 
 
 -9   1  12        2.56       -4.19     12.82 o 

 -8   1  12        1.22        3.66     12.82 o 
 
 -7   1  12       54.31       50.24     13.87 o 
 
 -6   1  12      133.31      124.31     15.96 o 
 
 -5   1  12       49.05       44.75     13.61 o 
 
 -4   1  12      124.65      127.72     13.87 o 
  
 -3   1  12      209.19      195.27     15.44 o 
  
 -2   1  12      105.53      107.30     12.56 o 

 -1   1  12      208.20      213.86     14.66 o 
  
  0   1  12        8.64        4.15      7.66 o 
 
  1   1  12       31.78       42.39     12.04 o 
   
  2   1  12        4.55        4.45     10.99 o 
 
  3   1  12      214.01      189.51     15.44 o 
 
  4   1  12        3.81       11.77     11.51 o 
 
  5   1  12       12.89        9.94     12.30 o 
 
  6   1  12       17.10       23.03     11.77 o 
  
  7   1  12        0.62        9.68     12.56 o 
  
  8   1  12        9.23       22.76     11.77 o 
 
  9   1  12        2.00        8.63     13.34 o 

-10   2  12        5.86       10.47     13.08 o 
 
 -9   2  12       33.78       45.01     14.92 o 
 
 -8   2  12       15.38       19.89     13.34 o 
 
 -7   2  12       21.47       17.79     13.34 o 
  
 -6   2  12       67.61       91.33     13.87 o 
  
 -5   2  12      109.00      100.76     13.87 o 
  
 -4   2  12      117.22       96.83     14.39 o 
  
 -3   2  12      149.03      140.55     14.40 o 
  
 -2   2  12      320.17      329.62     17.28 o 
 
 -1   2  12       36.19       44.75     11.51 o 
 
  0   2  12      339.10      331.56     14.79 o 

  1   2  12       87.96       82.44     12.82 o 
  
  2   2  12       49.28       31.14     11.78 o 
 
  3   2  12       49.02       40.30     13.08 o 
 
  4   2  12      277.20      256.54     17.80 o 
 
  5   2  12       33.39       37.42     13.35 o 
  
  6   2  12        2.40       -1.05     12.30 o 
   
  7   2  12        6.23       10.20     13.34 o 
 
  8   2  12        2.10       15.18     13.34 o 
  
  9   2  12        0.15        0.26     13.87 o 

-10   3  12       18.23       18.58     14.39 o 
 
 -9   3  12        4.18        2.62     13.08 o 
 
 -8   3  12       19.83        3.14     12.56 o 
 
 -7   3  12       44.28       47.62     13.61 o 
  
 -6   3  12      245.63      265.16     18.06 o 
 
 -5   3  12       79.70       71.18     13.08 o 

 -4   3  12      237.67      228.00     16.49 o 

 -3   3  12       41.45       50.24     12.30 o 
  
 -2   3  12      130.59      132.17     13.61 o 
 
 -1   3  12        0.75        0.00     10.47 o 
 
  0   3  12       34.51       43.82      8.51 o 
 
  1   3  12       34.39       20.41     11.51 o 
 
  2   3  12        1.14        1.83     12.04 o 
   
  3   3  12       13.12        6.54     11.77 o 

  4   3  12      154.87      157.56     16.23 o 
  
  5   3  12       38.76       51.55     13.35 o 
  
  6   3  12        3.27        6.54     13.34 o 
  
  7   3  12       52.01       50.24     15.44 o 
 
  8   3  12        0.00        2.88     12.56 o 

  9   3  12        6.57        4.71     14.65 o 

-10   4  12        2.37        3.14     14.91 o 
 
 -9   4  12       23.12       18.84     14.65 o 
 
 -8   4  12       45.79       28.78     14.92 o 

 -7   4  12        9.49       10.47     13.34 o 

 -6   4  12      173.29      172.74     17.01 o 
 
 -5   4  12       28.25       26.95     11.78 o 

 -4   4  12        6.80        5.23     11.77 o 

 -3   4  12        0.36        0.26     10.99 o 
  
 -2   4  12       27.88       31.92     12.56 o 
 
 -1   4  12       22.68       17.79     11.51 o 
 
  0   4  12       25.78       13.48      8.33 o 

  1   4  12       13.98        7.33     12.30 o 
   
  2   4  12       13.95       10.73     11.77 o 
 
  3   4  12       48.60       55.21     12.82 o 
  
  4   4  12        0.43        2.35     11.25 o 
  
  5   4  12       14.38       25.90     11.51 o 
  
  6   4  12       16.83       23.03     13.61 o 

  7   4  12        5.71        0.00     13.87 o 

  8   4  12        1.65       -9.94     14.65 o 
 
 -9   5  12       56.85       52.34     15.44 o 
  
 -8   5  12        0.25        6.28     13.08 o 
  
 -7   5  12       44.53       52.33     14.39 o 
 
 -6   5  12        4.73        3.92     12.04 o 

 -5   5  12       31.41       31.40     12.82 o
 -4   5  12        4.31        9.16     12.56 o 
 
 -3   5  12       92.29       96.30     14.39 o
 -2   5  12      401.44      390.65     20.68 o 
  
 -1   5  12      142.40      143.16     15.44 o 
 
  0   5  12      165.61      182.96     11.28 o 

  1   5  12      126.75      124.05     15.18 o 
 
  2   5  12        9.36        5.76     11.25 o 
  
  3   5  12      138.42      137.40     15.70 o 
  
  4   5  12       23.33       14.39     13.34 o 
  
  5   5  12        1.61       -3.66     12.04 o 
  
  6   5  12        0.71       -4.97     13.87 o 
 
  7   5  12       23.04       27.74     15.18 o 

  8   5  12        2.97        2.62     14.39 o
 -9   6  12        0.56        0.26     15.18 o 
 
 -8   6  12        2.59        6.80     14.39 o 

 -7   6  12       35.19       26.95     13.87 o 
 
 -6   6  12        1.62        6.28     12.82 o 
 
 -5   6  12       13.97       -4.45     12.82 o 
 
 -4   6  12       11.06       12.56     13.34 o 
  
 -3   6  12        3.90       11.77     12.56 o 
  
 -2   6  12       46.22       50.50     14.13 o 
  
 -1   6  12        6.21        2.62     12.56 o 
   
  0   6  12       12.56        8.58      8.86 o 
   
  1   6  12        0.03        8.90     13.08 o 
 
  2   6  12       99.60      102.58     15.44 o 
 
  3   6  12        0.54        3.40     13.34 o 
   
  4   6  12       12.81        0.00     12.30 o 

  5   6  12        0.14      -12.04     12.04 o 
   
  6   6  12        6.33       13.08     13.34 o 
 
  7   6  12        0.00       -6.28     14.13 o 
 
 -8   7  12       12.96       23.29     16.48 o 
  
 -7   7  12       15.05       10.73     14.39 o 

 -6   7  12        2.28        2.88     13.61 o 
  
 -5   7  12        8.73       18.84     13.34 o 

 -4   7  12      128.17      146.82     17.27 o 
 
 -3   7  12      189.41      178.24     18.32 o 
  
 -2   7  12        6.00        8.37     13.61 o 
  
 -1   7  12       89.76      107.29     16.75 o 
  
  0   7  12       15.43        7.17      9.43 o 
 
  1   7  12      110.96      112.79     16.49 o 
  
  2   7  12       23.24       13.87     14.39 o 
 
  3   7  12       72.12       77.46     17.01 o 
 
  4   7  12        9.58        1.31     13.61 o 
  
  5   7  12        0.16       -0.52     13.61 o 
 
  6   7  12       24.78       17.27     15.18 o 
   
  7   7  12       42.69       33.76     16.22 o 
 
 -7   8  12        2.39       10.73     15.18 o 
  
 -6   8  12       30.43       38.20     15.44 o 
  
 -5   8  12       17.15       23.29     15.18 o 
 
 -4   8  12      107.67       86.10     17.01 o 
 
 -3   8  12       50.56       46.84     15.96 o 
 
 -2   8  12       60.99       49.72     15.44 o 

 -1   8  12       40.65       41.34     14.65 o 
 
  0   8  12       14.92        9.68      9.07 o 
   
  1   8  12        1.08       -6.80     12.82 o 
  
  2   8  12       40.88       43.70     14.92 o 
  
  3   8  12        0.00       -2.62     13.61 o 
  
  4   8  12        0.35      -10.73     13.08 o 
  
  5   8  12       10.75       14.39     13.61 o 

  6   8  12        2.10       -3.92     15.70 o 
 
 -6   9  12        2.82       -2.62     13.87 o 

 -5   9  12        0.33       -3.14     13.87 o 

 -4   9  12        2.53       17.01     14.39 o 
 
 -3   9  12       18.83       30.61     14.65 o 
 
 -2   9  12        0.63        1.83     13.08 o 
  
 -1   9  12       59.28       57.57     16.75 o 
 
  0   9  12        0.00        8.31     10.08 o 
  
  1   9  12       26.45       23.29     14.91 o 
  
  2   9  12        3.48       -3.40     14.65 o 
 
  3   9  12        2.23        4.97     14.13 o 
   
  4   9  12        7.14        5.49     15.18 o 
 
 -4  10  12       13.34       18.32     15.96 o 

 -3  10  12        7.32       11.77     15.70 o 
 
 -2  10  12        0.99       -6.54     15.18 o 
 
 -1  10  12        0.01       -2.35     13.08 o 
   
  0  10  12       11.59        4.10     10.26 o 
  
  1  10  12       58.87       41.34     17.79 o 
  
  2  10  12       40.38       34.54     17.27 o 

-10   1  13       12.44       20.67     14.91 o 
 
 -9   1  13        7.28        7.59     13.87 o 

 -8   1  13       18.88       27.74     12.82 o 
 
 -7   1  13       85.86      101.01     15.18 o 
  
 -6   1  13        7.24       -1.57     13.08 o 
 
 -5   1  13      301.87      315.45     19.90 o 

 -4   1  13      289.72      321.47     18.32 o 
 
 -3   1  13       38.43       41.61     12.56 o 
 
 -2   1  13       80.08       71.18     12.56 o 
  
 -1   1  13        3.84        5.49     11.51 o 

  0   1  13      182.69      163.29     10.46 o 

  1   1  13       74.89       69.61     13.61 o 
  
  2   1  13       18.77       24.86     12.56 o 
 
  3   1  13      120.58      129.02     14.66 o 
  
  4   1  13      113.58      137.66     15.96 o 
 
  5   1  13       18.35       11.51     12.30 o 
  
  6   1  13       17.75       19.36     13.61 o 

  7   1  13        1.43        6.28     13.34 o 
 
  8   1  13        0.49        4.97     13.34 o 
 
  9   1  13        1.67        1.31     13.87 o 
 
-10   2  13        4.39       -1.31     14.65 o 

 -9   2  13        0.02       -2.88     12.56 o
 -8   2  13       34.68       35.06     13.87 o 
  
 -7   2  13        0.27       -4.71     12.56 o 
  
 -6   2  13        0.16       11.25     12.82 o 
  
 -5   2  13       10.58        7.85     12.30 o
 -4   2  13      127.71      126.41     14.39 o 
  
 -3   2  13      274.69      308.90     18.06 o 
 
 -2   2  13      110.43       99.97     13.61 o 
  
 -1   2  13       80.98       79.82     13.08 o 

  0   2  13      129.10      131.81     10.55 o 
  
  1   2  13      204.55      195.00     15.70 o 
  
  2   2  13      173.51      188.45     16.49 o 
 
  3   2  13      139.43      125.36     14.66 o 
 
  4   2  13        9.39        3.40     13.08 o 
  
  5   2  13        4.21        8.63     13.08 o 
 
  6   2  13       46.56       33.23     14.65 o 
   
  7   2  13        7.70       -4.71     13.61 o 
 
  8   2  13        4.76        1.57     14.65 o 

-10   3  13        5.79        6.02     14.39 o 
 
 -9   3  13        0.32        2.88     13.08 o 

 -8   3  13       26.80       31.66     13.34 o 
  
 -7   3  13       60.03       37.94     14.39 o 
 
 -6   3  13      317.65      267.28     20.42 o 

 -5   3  13      198.74      192.38     17.01 o 
 
 -4   3  13        7.86       11.51     11.77 o 
 
 -3   3  13       41.60       37.16     12.56 o 
  
 -2   3  13      196.23      182.44     16.23 o 

 -1   3  13      231.66      229.56     17.54 o 
 
  0   3  13      168.56      139.49     10.91 o 

  1   3  13        0.38       -3.14     11.77 o 
  
  2   3  13      279.39      250.52     18.06 o 
   
  3   3  13       11.79       15.18     10.99 o 

  4   3  13       20.58       13.08     12.82 o 
 
  5   3  13      137.58      135.04     16.75 o 
   
  6   3  13       96.34       82.17     17.01 o 
   
  7   3  13        0.02        5.49     14.39 o 
 
  8   3  13        0.13       -2.09     15.18 o 
  
 -9   4  13        3.05        9.16     13.08 o 

 -8   4  13       86.37      106.24     17.01 o 
 
 -7   4  13       76.26      103.63     16.49 o 
 
 -6   4  13        0.33        1.83     12.56 o 
 
 -5   4  13      100.24      120.90     16.23 o 
 
 -4   4  13       38.25       41.87     12.56 o 
  
 -3   4  13       25.20       21.46     12.04 o 
 
 -2   4  13       38.28       53.90     13.35 o 
 
 -1   4  13      527.10      549.18     23.31 o 
  
  0   4  13       73.18       77.85     10.08 o 
   
  1   4  13        4.80        6.54     11.77 o 
   
  2   4  13       78.75       79.82     14.65 o 
   
  3   4  13       22.41       17.79     12.56 o 
 
  4   4  13       15.33       15.96     13.87 o 
  
  5   4  13        0.34       -3.14     12.82 o 
   
  6   4  13        9.47       11.51     12.30 o 
  
  7   4  13       37.35       31.40     15.96 o 
  
  8   4  13        1.38      -11.77     15.70 o 
 
 -9   5  13        0.01       -2.88     13.34 o 
  
 -8   5  13        4.39       19.89     14.91 o 

 -7   5  13       36.05       40.30     14.65 o 
  
 -6   5  13        0.85        2.62     13.08 o 
 
 -5   5  13       82.50       94.47     15.18 o 
  
 -4   5  13      144.64      144.73     16.23 o 
  
 -3   5  13       62.56       57.05     13.87 o 
 
 -2   5  13      110.70       91.60     15.70 o 
 
 -1   5  13      135.77      160.43     16.75 o 
 
  0   5  13       74.34       63.44     10.63 o 

  1   5  13        2.52       -3.40     12.56 o 
   
  2   5  13        0.02       -0.78     12.04 o 

  3   5  13        0.56        2.35     12.82 o 
   
  4   5  13        0.88        0.52     12.04 o 
  
  5   5  13        2.26        0.00     12.56 o 
 
  6   5  13        7.29        1.83     14.39 o 
  
  7   5  13        1.73        1.57     14.65 o 
 
 -8   6  13        0.83       -2.88     14.13 o 
 
 -7   6  13       19.02       18.32     15.96 o 
  
 -6   6  13       30.03       26.43     14.13 o 
  
 -5   6  13       33.43       26.17     13.87 o 
 
 -4   6  13       28.61       29.83     14.39 o 

 -3   6  13       32.01       33.23     13.35 o 
 
 -2   6  13      101.68       97.09     15.96 o 
  
 -1   6  13       30.00       34.80     13.35 o 
 
  0   6  13       88.84       87.91     11.10 o 
 
  1   6  13        4.06       -5.76     13.08 o 
  
  2   6  13       33.87       36.90     13.87 o 
 
  3   6  13       54.42       56.26     14.92 o 
   
  4   6  13       11.69       15.18     13.61 o 
 
  5   6  13        6.44       -5.23     13.61 o 
   
  6   6  13        2.23        4.19     14.39 o 
   
  7   6  13       19.07        7.59     15.18 o 
 
 -7   7  13        0.55        4.19     14.39 o 
  
 -6   7  13       22.11       10.47     14.39 o 
  
 -5   7  13       15.68       12.56     13.61 o 
 
 -4   7  13        1.91       -7.33     13.87 o 
 
 -3   7  13       27.50        7.85     14.65 o 

 -2   7  13      102.79      115.67     17.27 o 
 
 -1   7  13      158.74      147.08     18.84 o 
 
  0   7  13        1.48        3.03     10.21 o 
  
  1   7  13        7.02        1.83     13.61 o 

  2   7  13       10.96        9.68     14.91 o 

  3   7  13       19.54       15.96     14.39 o 
 
  4   7  13        2.10        4.45     13.61 o 

  5   7  13        0.33        0.52     14.39 o 

  6   7  13        0.07        1.05     14.65 o 
 
 -6   8  13        5.40       23.29     14.39 o 
  
 -5   8  13       40.51       54.17     16.49 o 
 
 -4   8  13       40.32       37.16     16.75 o 
 
 -3   8  13        9.64       18.32     14.91 o 
 
 -2   8  13       72.05       91.85     17.27 o 
 
 -1   8  13        3.40        8.63     13.87 o 
 
  0   8  13        0.02       -5.21      9.80 o 
  
  1   8  13        3.62       14.91     14.39 o 
  
  2   8  13        0.08        3.92     13.87 o 
 
  3   8  13       35.80       19.10     16.22 o 
  
  4   8  13        3.10        2.62     14.65 o 
   
  5   8  13        0.14       -6.02     15.44 o 
  
 -4   9  13        0.94        0.00     15.44 o 

 -3   9  13       54.37       50.50     17.01 o 
 
 -2   9  13        4.81        8.11     14.13 o 
 
 -1   9  13       38.41       56.26     16.22 o 
 
  0   9  13        0.58        0.64     10.07 o 
  
  1   9  13        3.90       -4.19     14.65 o 
 
  2   9  13       10.45       18.05     15.70 o 
   
  3   9  13        3.12        9.68     15.96 o 

 -9   0  14       57.24       55.74     15.96 o 
  
 -8   0  14        8.03        2.35     13.34 o 

 -7   0  14      331.44      340.58     22.25 o 
 
 -6   0  14      290.48      319.88     20.68 o 
  
 -5   0  14        2.77       12.30     12.56 o 
  
 -4   0  14      115.22      129.02     15.70 o 

 -3   0  14       51.67       51.29     12.56 o 

 -2   0  14        1.86       -1.05     11.51 o 
  
 -1   0  14      314.19      277.76     18.06 o 

  0   0  14      564.21      515.91     15.83 o 
   
  1   0  14       56.20       62.02     14.13 o 
   
  2   0  14       31.50       41.61     13.08 o 
 
  3   0  14      283.18      307.85     18.85 o 
 
  4   0  14        7.78        2.88     12.30 o 
 
  5   0  14       16.28       -0.52     12.56 o 
   
  6   0  14        1.01       -2.88     12.04 o 
  
  7   0  14        2.56        1.57     13.87 o 
 
  8   0  14        0.13        4.71     13.08 o 
  
 -9   1  14        8.85        2.62     14.91 o 
  
 -8   1  14       10.08       25.90     14.39 o 

 -7   1  14       62.57       47.10     14.92 o 

 -6   1  14      139.40      122.74     18.06 o 
 
 -5   1  14      269.64      277.73     19.63 o 
 
 -4   1  14      181.45      215.14     17.27 o 
 
 -3   1  14       22.16       23.29     12.56 o 
  
 -2   1  14      216.06      254.94     17.54 o 
  
 -1   1  14       28.19       26.95     11.78 o 

  0   1  14      225.02      218.28     11.84 o 
  
  1   1  14       27.40       33.76     12.56 o 
   
  2   1  14        0.29        0.52     11.77 o 

  3   1  14       10.45       13.87     13.61 o 
  
  4   1  14       21.34        9.68     13.08 o 
  
  5   1  14       29.84       25.91     14.39 o 
  
  6   1  14        0.03       -3.40     13.34 o 
  
  7   1  14        7.73        6.02     14.13 o 
 
  8   1  14        0.08        6.54     13.87 o 

 -9   2  14        5.45        1.83     13.34 o 

 -8   2  14        8.42        6.28     13.61 o 
 
 -7   2  14        0.25        6.80     13.34 o 
 
 -6   2  14      168.43      161.74     18.06 o 
 
 -5   2  14       33.12       55.47     15.18 o 
 
 -4   2  14       25.57       24.07     12.56 o 
  
 -3   2  14       53.72       68.04     13.87 o 
  
 -2   2  14       39.98       21.98     13.08 o 
 
 -1   2  14       32.88       36.63     12.82 o 
 
  0   2  14       14.16       18.47     13.61 o 
  
  1   2  14       12.71        9.68     12.04 o 
  
  2   2  14       30.97       16.22     12.04 o 
 
  3   2  14      111.81      127.97     16.23 o 
  
  4   2  14       26.51       14.39     13.87 o 
  
  5   2  14      166.60      148.66     17.80 o 
   
  6   2  14        1.34        7.59     13.34 o 
  
  7   2  14        3.45        1.57     14.65 o 
 
  8   2  14        0.00       -2.62     14.13 o 
 
 -9   3  14        9.14       32.45     14.39 o 
  
 -8   3  14        8.65        6.54     13.61 o 

 -7   3  14        2.20       -6.28     13.34 o 
 
 -6   3  14        3.46        9.16     12.82 o 
 
 -5   3  14       55.19       32.19     14.39 o 
  
 -4   3  14      331.59      352.37     20.68 o 
  
 -3   3  14        1.90       -2.35     11.51 o 

 -2   3  14       78.95       86.62     15.44 o 
 
 -1   3  14        0.05        1.31     11.77 o 
   
  0   3  14        2.23       -8.40      8.40 o 
  
  1   3  14       11.98       16.48     11.77 o 
  
  2   3  14        1.37       -1.83     11.77 o 
  
  3   3  14       25.40       22.24     13.34 o 
 
  4   3  14       14.34       14.13     13.61 o 
  
  5   3  14        0.09       -0.78     13.34 o 
  
  6   3  14      164.51      144.99     19.89 o 
  
  7   3  14        0.00        3.66     14.13 o 
  
 -8   4  14        8.36        9.42     14.65 o 
  
 -7   4  14        0.11      -11.51     13.34 o 
 
 -6   4  14       44.06       37.42     13.61 o 
  
 -5   4  14        0.32      -13.34     13.34 o 

 -4   4  14       67.47       67.25     14.65 o 
  
 -3   4  14       20.72       31.40     12.82 o 
 
 -2   4  14       12.70       14.91     12.30 o 
  
 -1   4  14       51.31       47.36     14.92 o 
  
  0   4  14      155.14      144.80     12.03 o 
 
  1   4  14        3.94        5.76     12.56 o 
 
  2   4  14        5.38        0.26     12.30 o 
 
  3   4  14       14.45       28.26     13.34 o 
  
  4   4  14        0.26        6.54     12.82 o 
  
  5   4  14        1.64        3.92     14.39 o 
   
  6   4  14        1.26        3.14     14.39 o 
  
  7   4  14        0.37        1.31     15.18 o 
 
 -8   5  14        2.04      -13.08     14.65 o 
 
 -7   5  14        1.58        0.78     13.87 o 

 -6   5  14        2.57       -7.33     12.56 o 
  
 -5   5  14       15.12       12.04     13.34 o 
 
 -4   5  14        3.74       10.99     13.08 o 

 -3   5  14       57.77       60.19     15.96 o 
 
 -2   5  14        4.15       -3.66     13.87 o 
 
 -1   5  14       66.16       48.15     15.18 o 
   
  0   5  14       56.82       62.77     10.24 o 
   
  1   5  14       39.78       23.81     13.87 o 
   
  2   5  14       25.11       36.37     12.56 o 
 
  3   5  14        8.70       12.56     13.08 o 
   
  4   5  14        0.61       -1.05     12.30 o 
   
  5   5  14        0.01        3.14     13.61 o 
  
  6   5  14        0.09        0.00     12.30 o 
 
 -7   6  14       31.95       24.86     15.70 o
 -6   6  14        0.00        2.62     13.87 o 

 -5   6  14       31.20       33.23     16.22 o 

 -4   6  14       17.75        8.11     12.82 o 
  
 -3   6  14        2.00       -1.05     13.08 o 
 
 -2   6  14       31.28       13.35     14.39 o 

 -1   6  14       67.28       68.82     16.22 o 
 
  0   6  14       38.02       42.42     10.81 o 
 
  1   6  14       46.01       60.18     16.49 o 

  2   6  14      113.28       96.83     16.75 o 
  
  3   6  14        6.37       12.56     13.61 o 
   
  4   6  14        0.26        1.31     13.08 o 
   
  5   6  14        1.39        4.19     13.61 o 
   
  6   6  14        0.00       -2.88     14.65 o 
  
 -6   7  14        8.53       21.46     15.44 o 
 
 -5   7  14        4.24        1.31     14.39 o 

 -4   7  14        4.25        5.23     14.39 o 
  
 -3   7  14       14.04       20.67     15.18 o 

 -2   7  14        3.00        3.40     15.18 o 
  
 -1   7  14       17.96       22.76     14.91 o 
  
  0   7  14        0.48       -2.09      9.44 o 
  
  1   7  14       97.38      104.15     16.75 o 

  2   7  14        2.52        2.88     13.61 o 
 
  3   7  14       52.79       53.38     15.96 o 
  
  4   7  14        1.69        3.14     14.13 o 
  
  5   7  14        0.51       -2.88     14.13 o 
 
 -5   8  14        0.05        6.80     14.39 o 

 -4   8  14       50.28       64.63     17.53 o 

 -3   8  14       10.85        9.42     15.44 o 
  
 -2   8  14        7.06        9.68     14.91 o 

 -1   8  14        0.62        6.80     14.39 o 
 
  0   8  14        2.81        3.39     10.21 o 
  
  1   8  14        0.20        8.11     14.13 o 
 
  2   8  14        0.01       -2.35     15.70 o 
   
  3   8  14        0.00        0.78     15.70 o 
 
 -3   9  14        3.31        5.23     16.75 o 
  
 -2   9  14       22.22        7.85     17.53 o 

 -1   9  14       15.32       27.21     16.22 o 

  0   9  14        1.64        3.55     10.71 o 
  
  1   9  14        2.32        7.85     15.44 o 
 
 -9   1  15        2.83       -6.02     14.39 o 

 -8   1  15       26.24       51.81     14.65 o 

 -7   1  15       71.78       91.33     16.75 o 
  
 -6   1  15        0.59        3.66     13.61 o 
 
 -5   1  15      200.91      220.64     20.15 o 
 
 -4   1  15       20.81       35.32     12.04 o 
 
 -3   1  15        6.79        8.11     13.08 o 
 
 -2   1  15       81.89       67.25     13.61 o 
 
 -1   1  15      146.29      132.17     15.96 o 

  0   1  15       60.34       70.76     10.26 o 
 
  1   1  15      155.58      150.49     16.49 o
  2   1  15        0.13       -0.26     12.04 o 
  
  3   1  15       22.02       28.26     13.61 o 
 
  4   1  15        6.92        6.28     13.61 o 
  
  5   1  15       25.65       16.75     13.61 o 
  
  6   1  15        5.15       -6.02     13.61 o 
 
  7   1  15        0.01        0.00     13.87 o 
 
 -8   2  15        0.02        1.31     13.87 o 
  
 -7   2  15        3.17       -5.49     13.08 o 
 
 -6   2  15       25.06        6.28     14.39 o 
 
 -5   2  15      202.21      178.50     18.32 o 
 
 -4   2  15       40.06       53.38     13.61 o 

 -3   2  15        0.00        5.76     11.77 o 
 
 -2   2  15       20.93       16.48     12.56 o 

 -1   2  15       57.83       48.15     12.82 o 
  
  0   2  15        5.92       10.41      8.60 o 
  
  1   2  15        0.89       10.73     13.08 o 
 
  2   2  15       83.79       67.78     14.13 o 
   
  3   2  15       13.50       10.20     13.87 o 
 
  4   2  15      174.41      169.07     18.32 o 
 
  5   2  15       41.81       52.60     15.70 o 
  
  6   2  15        2.78        3.14     15.18 o 
 
  7   2  15        7.55        9.42     15.96 o 

 -8   3  15        0.06        1.83     14.91 o 
  
 -7   3  15       16.42       15.18     13.87 o 

 -6   3  15       97.27      103.37     16.75 o 

 -5   3  15        6.90        9.94     13.61 o 
 
 -4   3  15        7.68       12.04     13.87 o 
 
 -3   3  15       11.80       16.75     13.08 o 
  
 -2   3  15       32.03       38.47     13.87 o 
  
 -1   3  15        1.56       -0.78     12.56 o 
  
  0   3  15       42.40       49.17      9.87 o 

  1   3  15        8.06        0.52     12.04 o 
  
  2   3  15       39.45       28.00     13.35 o 
  
  3   3  15       11.03       14.39     14.13 o 
   
  4   3  15        4.52       15.96     13.87 o 
  
  5   3  15      154.85      140.80     18.58 o 
   
  6   3  15        6.18       -2.88     15.70 o 
  
  7   3  15        0.54       -3.66     13.87 o 
 
 -8   4  15       52.10       42.39     16.49 o 
  
 -7   4  15        0.21        0.52     14.65 o 

 -6   4  15        0.59       -4.45     13.08 o 

 -5   4  15        0.26        6.28     12.56 o 

 -4   4  15      104.04      115.41     17.27 o 
  
 -3   4  15       80.30      100.49     15.44 o 
 
 -2   4  15        3.62        6.28     13.87 o 
 
 -1   4  15       12.13       23.81     13.08 o 
  
  0   4  15        1.34       -2.97      9.15 o 
  
  1   4  15      172.98      160.70     17.54 o 
   
  2   4  15        0.01        3.66     11.51 o 
  
  3   4  15       19.20       15.96     14.65 o 
 
  4   4  15        1.01       -2.35     13.61 o 
  
  5   4  15       15.11       21.72     15.18 o 
  
  6   4  15        0.00        3.66     13.87 o 

 -7   5  15        2.08       -7.33     14.13 o 
 
 -6   5  15       39.03       52.60     15.96 o 
 
 -5   5  15       35.03       32.19     15.44 o 
 
 -4   5  15       69.44       91.07     16.49 o 
  
 -3   5  15       19.68       34.54     14.65 o 

 -2   5  15        0.63        1.05     13.87 o 
 
 -1   5  15        7.02        2.09     15.18 o 
 
  0   5  15       57.41       47.93     10.55 o 
 
  1   5  15       17.70       26.43     14.65 o 
 
  2   5  15       16.78       10.99     14.39 o 
 
  3   5  15        2.10       10.20     13.34 o 
  
  4   5  15        0.07        6.02     13.34 o 
  
  5   5  15        0.47        2.35     13.87 o 
 
 -6   6  15        1.19        4.19     14.39 o 
 
 -5   6  15       10.37       12.82     15.18 o 
  
 -4   6  15        1.77        0.00     13.61 o 
  
 -3   6  15        1.90       -1.57     13.87 o 
 
 -2   6  15      130.83      129.28     17.27 o 
 
 -1   6  15       48.45       35.06     15.44 o 
 
  0   6  15        8.79        9.22     10.07 o 
  
  1   6  15       42.88       44.75     15.44 o 
 
  2   6  15        5.27        2.88     15.18 o 
   
  3   6  15       55.34       60.97     16.22 o 
  
  4   6  15        3.49       -1.83     14.13 o 
 
  5   6  15        5.82       10.20     16.22 o 
 
 -5   7  15        1.90        2.35     15.96 o 
 
 -4   7  15        0.01        7.59     15.44 o 
  
 -3   7  15        2.63       -8.11     13.61 o 
 
 -2   7  15       35.20       38.47     17.01 o 
  
 -1   7  15        9.39       19.62     13.87 o 
   
  0   7  15       20.52       33.77     14.65 o 
  
  1   7  15        1.31       -5.49     15.18 o 
  
  2   7  15        7.12        1.57     14.65 o 
 
  3   7  15        0.00       -4.71     13.87 o 

 -3   8  15        7.50        7.33     15.96 o 
 
 -2   8  15        0.10       -7.06     15.96 o 
  
 -1   8  15        3.03       24.60     14.65 o 
  
  0   8  15       14.76       21.37     10.50 o 
 
  1   8  15        3.14       -2.09     16.22 o 
  
  2   8  15        0.09        2.62     14.65 o
 -8   0  16        0.24       13.08     14.13 o 

 -7   0  16       24.37       29.04     14.91 o 
 
 -6   0  16      105.61      122.21     18.84 o 
  
 -5   0  16      194.97      169.86     20.15 o 
 
 -4   0  16       32.43       25.64     14.39 o 

 -3   0  16      164.13      170.38     17.80 o 
 
 -2   0  16        5.81       -9.68     13.34 o 
 
 -1   0  16        1.21       -2.35     12.30 o 
 
  0   0  16        4.27       -1.24      8.57 o 

  1   0  16       29.93       23.55     13.61 o 
  
  2   0  16        0.54       15.96     12.56 o 
  
  3   0  16       11.76       11.25     14.39 o 

  4   0  16        2.71       -0.26     12.30 o 
  
  5   0  16        4.83       -0.78     14.39 o 
  
  6   0  16        0.11        5.49     12.56 o 
 
 -8   1  16        0.75       -7.06     13.61 o 
  
 -7   1  16        9.75       -2.62     12.82 o
 -6   1  16        0.93       -2.09     14.13 o 

 -5   1  16       39.28       36.11     15.44 o 
  
 -4   1  16        3.58       10.20     13.87 o 
 
 -3   1  16        5.78       -3.14     12.30 o 
 
 -2   1  16        6.47       10.73     12.04 o 
  
 -1   1  16        3.70       10.99     12.30 o 
 
  0   1  16       50.59       41.34     14.26 o 

  1   1  16        2.39       -7.85     12.56 o 
 
  2   1  16       40.12       29.83     14.13 o 
  
  3   1  16        0.84        1.31     12.82 o 
 
  4   1  16        0.04        5.49     14.39 o 
  
  5   1  16        0.20        7.33     13.61 o 
  
  6   1  16        2.91       14.65     14.39 o 
  
 -8   2  16        0.14       -6.02     14.13 o 

 -7   2  16        0.81        7.06     13.61 o 
 
 -6   2  16        2.62       10.20     13.34 o 
  
 -5   2  16        1.74       -1.83     13.08 o 

 -4   2  16       59.21       72.22     15.44 o 
  
 -3   2  16        0.22       -0.52     11.77 o 
 
 -2   2  16       31.13       37.16     14.13 o 
 
 -1   2  16       14.12       21.46     12.30 o 
 
  0   2  16       78.52       87.15     11.01 o 
  
  1   2  16        5.47        1.05     13.08 o 
  
  2   2  16       11.52       -2.35     13.08 o 
   
  3   2  16       17.14        8.63     14.39 o 
   
  4   2  16       26.74       24.60     15.44 o 
 
  5   2  16       38.81       26.95     16.49 o 
  
  6   2  16        0.01       -3.92     15.18 o 
  
 -7   3  16        4.15       13.61     14.91 o 
 
 -6   3  16        4.55        2.09     13.87 o 

 -5   3  16        6.57        4.45     13.61 o 
 
 -4   3  16        5.01       14.91     13.34 o 
 
 -3   3  16        1.76        3.40     13.87 o 
 
 -2   3  16        0.84       -5.76     12.30 o 
  
 -1   3  16        0.04       -0.26     12.82 o 
   
  0   3  16        1.50       10.16      9.39 o 
   
  1   3  16        2.39       18.05     13.87 o 
 
  2   3  16        5.89        0.00     13.34 o 
  
  3   3  16        0.01       -7.59     14.13 o 
   
  4   3  16       22.42       39.25     15.18 o 
  
  5   3  16       17.81       38.99     16.48 o 
 
 -7   4  16        0.00       -3.92     14.65 o 
  
 -6   4  16        3.45       -8.11     13.34 o 
 
 -5   4  16       16.33       13.87     14.39 o 
  
 -4   4  16       44.86       23.81     15.96 o 
 
 -3   4  16       80.57       99.44     17.01 o 
 
 -2   4  16        8.68       21.19     14.13 o 

 -1   4  16       56.39       51.29     14.65 o 
   
  0   4  16      119.89      127.13     13.48 o 
 
  1   4  16        2.02        6.02     14.13 o 
  
  2   4  16       26.17       16.22     14.13 o 
   
  3   4  16        5.00        0.52     14.13 o 
   
  4   4  16        0.34       -8.11     13.87 o 
  
  5   4  16        0.52       -4.45     13.61 o 
 
 -6   5  16        4.33       11.25     14.39 o 
 
 -5   5  16        1.13        1.05     13.08 o 
  
 -4   5  16        0.13        0.78     13.08 o 
 
 -3   5  16        8.90        0.78     14.39 o 
  
 -2   5  16       18.40       20.15     13.87 o 
 
 -1   5  16       30.36       17.53     15.44 o 
 
  0   5  16        1.61        0.12      9.97 o 
  
  1   5  16        0.03       -2.09     13.61 o 
 
  2   5  16        4.82        2.62     13.87 o 
  
  3   5  16        7.06       -1.83     14.13 o 
   
  4   5  16        0.20        3.40     14.13 o 
  
 -5   6  16        0.03        9.42     15.96 o 
  
 -4   6  16        1.59        0.52     14.39 o 

 -3   6  16        2.60        9.42     13.87 o 
 
 -2   6  16        0.16        2.62     15.70 o 

 -1   6  16        5.53        0.52     15.44 o 
  
  0   6  16        8.27        2.45     10.42 o 
 
  1   6  16       14.68        9.42     15.44 o 
  
  2   6  16        4.87        2.88     15.18 o 

  3   6  16        5.76        5.23     15.18 o 

 -3   7  16       15.81       10.99     16.22 o 
  
 -2   7  16       14.23       19.10     15.96 o 
 
 -1   7  16        0.11       -8.11     15.70 o 
  
  0   7  16        3.23       11.84     10.24 o 
   
  1   7  16        5.55       -3.40     14.91 o 
  
  2   7  16        4.34        7.59     16.48 o 
  
 -7   1  17        6.10       -1.83     15.44 o 
 
 -6   1  17       20.25       10.20     14.91 o 
 
 -5   1  17        0.26        2.62     14.13 o 
 
 -4   1  17       27.22       17.53     14.91 o 
 
 -3   1  17        0.00        9.68     13.61 o 
 
 -2   1  17       25.17       13.34     13.87 o 
 
 -1   1  17       13.18       11.25     13.08 o 
   
  0   1  17        7.96        7.59      9.60 o 
 
  1   1  17        0.66       -2.62     13.34 o 
  
  2   1  17        0.00       -0.26     12.30 o 
 
  3   1  17        0.03       -6.54     12.04 o 
 
  4   1  17        4.11       10.20     14.39 o 

  5   1  17        0.88       -3.14     14.39 o 

 -6   2  17        1.76        2.35     13.08 o 
 
 -5   2  17       28.42       23.29     15.18 o 
 
 -4   2  17       59.15       47.63     16.75 o 
 
 -3   2  17        0.74        1.83     13.34 o 

 -2   2  17        0.81       -0.52     13.61 o 
  
 -1   2  17        0.44       -4.45     12.30 o 
   
  0   2  17        0.08       -2.08      9.46 o 

  1   2  17        4.12       17.53     13.61 o 
  
  2   2  17       10.37       13.08     13.61 o 
  
  3   2  17        3.43        8.11     14.39 o 
  
  4   2  17       20.72        4.45     15.18 o 
 
  5   2  17        5.05       14.91     15.18 o 
 
 -6   3  17        1.23        9.42     13.34 o 

 -5   3  17       34.26       36.63     14.65 o 
 
 -4   3  17       24.17       28.52     16.22 o 
 
 -3   3  17        8.01       14.39     14.39 o 

 -2   3  17        4.80        2.09     14.65 o 
 
 -1   3  17        0.07        4.19     14.13 o 
  
  0   3  17        8.68        9.34      9.53 o 
 
  1   3  17       12.81        3.66     14.65 o 
  
  2   3  17       28.65       25.90     14.91 o 
   
  3   3  17        7.43       -2.35     14.13 o 
 
  4   3  17        8.54       -6.28     15.18 o 
 
 -5   4  17        1.99        4.19     13.61 o 
 
 -4   4  17        0.22       -8.63     13.87 o 
 
 -3   4  17       40.42       23.03     15.44 o 
 
 -2   4  17       72.80      103.63     17.79 o 

 -1   4  17       19.25       13.87     15.18 o 
  
  0   4  17       18.92       22.67     11.01 o 
   
  1   4  17       19.32       18.58     15.44 o 

  2   4  17        3.46        5.49     14.39 o 
  
  3   4  17        6.09        2.09     15.70 o 
 
  4   4  17        3.99        7.85     15.44 o 
  
 -4   5  17        0.91       -0.52     14.39 o 

 -3   5  17       21.85        6.02     13.87 o 

 -2   5  17       12.47       10.20     14.39 o 

 -1   5  17       42.31       49.46     15.70 o 

  0   5  17       51.53       46.27     12.56 o 
  
  1   5  17       24.30       18.05     16.48 o 
   
  2   5  17        0.16       -0.78     14.65 o 
  
  3   5  17        0.07        5.23     15.18 o 

 -3   6  17        0.41       -9.42     15.70 o 
 
 -2   6  17        5.28       -2.09     14.65 o 
 
 -1   6  17       13.34        9.68     15.70 o
 
 0   6  17        0.20        2.16     11.00 o 
 
  1   6  17       33.75       33.49     15.96 o 

 -5   0  18      223.37      242.10     23.29 o 
  
 -4   0  18       23.38       24.86     17.01 o 
 
 -3   0  18       97.45       89.24     17.01 o 
 
 -2   0  18        1.73        1.83     13.61 o 
  
 -1   0  18        0.06        1.05     13.08 o
 
 0   0  18       19.06        9.13      9.90 o 
 
  1   0  18       53.32       54.69     15.70 o 
  
  2   0  18        4.35        1.31     13.34 o 
  
  3   0  18        9.46       19.62     14.13 o 
 
 -5   1  18        0.04      -13.34     14.91 o 
  
 -4   1  18       49.56       43.70     16.49 o
 -3   1  18        0.01       -5.23     14.65 o 
  
 -2   1  18        7.53        0.52     14.65 o 
  
 -1   1  18        3.45        2.35     15.18 o 
   
  0   1  18        0.06       -1.03     10.08 o 
  
  1   1  18        0.00        0.78     13.61 o 
 
  2   1  18        8.94       -0.78     13.34 o 
   
  3   1  18        0.20        7.85     14.39 o 
 
 -5   2  18       27.01       32.45     14.65 o 
 
 -4   2  18        1.56        3.92     15.70 o 
  
 -3   2  18        4.04        4.45     13.87 o 
  
 -2   2  18        4.80       17.01     13.87 o 
 
 -1   2  18        5.78        4.97     13.34 o 
 
  0   2  18        2.50       -0.89      9.84 o 
  
  1   2  18        2.86        1.05     14.39 o 
  
  2   2  18       16.74       13.08     14.39 o 
  
  3   2  18        0.01        2.09     14.91 o 
 
 -4   3  18       10.55       -2.35     14.39 o 

 -3   3  18       20.89       17.27     15.96 o 
 
 -2   3  18        0.89       11.51     14.39 o 

 -1   3  18        0.52        3.66     13.87 o 
   
  0   3  18        0.61       -2.20     11.38 o 
   
  1   3  18        2.34       17.53     16.22 o 
  
  2   3  18        0.88        4.45     14.91 o 
 
 -3   4  18        0.01        0.78     13.87 o 

 -2   4  18        6.28        7.59     14.13 o 

 -1   4  18        4.11       -0.78     14.65 o 
   
  0   4  18        0.01       -3.83     10.91 o 
   
  1   4  18        4.41        8.90     15.18 o 
  
 -1   5  18        0.32       -0.52     14.39 o 

 -3   1  19       15.77       24.07     14.65 o 
  
 -2   1  19        0.03        4.97     13.87 o 
 
 -1   1  19        3.88       10.47     14.39 o 
  
  0   1  19       21.63       29.22     11.01 o 
 
  1   1  19        1.55        0.52     14.13 o 
 
 -2   2  19        6.40        7.85     13.87 o 
  
 -1   2  19        0.46       -8.63     15.44 o 

  0   2  19        1.44        1.23     10.73 o 
                                                 
